# Supplementary material for: Fluorescein-based sensors to purify human α-cells for functional and transcriptomic analyses
Source: eLife. 2023 Sep 21;12:e85056. doi: 10.7554/eLife.85056 (PMC10567109; doi:10.7554/eLife.85056)
Supplement: Figure 1—figure supplement 1—source data 1. [file elife-85056-fig1-figsupp1-data1.xlsx]

## Sheet: Sheet1
Figure 1 - figure supplement 1 - source data 1. Number of live cells collected by FACS using 15,000 islet equivalent determined by trypan blue staining.
	Donor-1	Donor-2	Donor-3	Donor-4	Donor-5
Bright	176260	231495	505750	341700	218680
Intermediate	425766	584000	645000	785750	490580
Low	63000	274669	76375	184325	195615
Pre-FACS	6390000	3750000	5850000	11327400	6699000
