# Supplementary material for: Fluorescein-based sensors to purify human α-cells for functional and transcriptomic analyses
Source: eLife. 2023 Sep 21;12:e85056. doi: 10.7554/eLife.85056 (PMC10567109; doi:10.7554/eLife.85056)
Supplement: Supplementary file 1. [file elife-85056-supp1.xlsx]

## Sheet: Supplementary File 1
Supplementary File 1. scRNA-seq analysis of GSE84133 dataset revealed genes that are differentially expressed between islet ⍺-cells and β-cells.
⍺-cell enriched genes (75 genes)	Beta vs Alpha Fold Change	Beta vs Alpha FDR			β-cell enriched genes (68 genes)	Beta vs Alpha Fold Change	Beta vs Alpha FDR
GCG	-148	0			INS	181	0
TTR	-18.9	0			IAPP	44.4	0
CLU	-9.41	0			ADCYAP1	4.63	0
SERPINA1	-5.54	0			HADH	3.72	0
TM4SF4	-5.21	0			PCSK1	3.13	0
GPX3	-3.94	0			GAD2	2.92	2.6e-247
TMEM176B	-3.84	0			IGF2	2.89	0
MUC13	-3.59	0			DLK1	2.74	3.35e-268
TMEM176A	-3.57	0			UCHL1	2.66	1.21e-259
PDK4	-3.46	1.51e-243			TIMP2	2.38	0
ALDH1A1	-3.38	0			ERO1B	2.35	3.79e-234
PCSK2	-3.37	0			ABCC8	2.29	6.1e-231
GC	-3.34	0			GSN	2.25	0
HSPB1	-3.26	1.94e-273			FXYD2	2.23	6.86e-166
VGF	-2.93	7.09e-210			CDKN1C	2.14	2.53e-105
IRX2	-2.91	0			MAFA	2.09	4.36e-273
B2M	-2.62	5.22227387654198e-321			C1QL1	2.05	1.08e-220
RGS4	-2.57	0			RPL3	2	6.87e-280
FXYD5	-2.52	1.82e-276			RBP4	1.92	3.5e-194
SLC7A2	-2.48	3.24e-305			RPS4X	1.92	6.35e-205
HLA.A	-2.31	4.8e-286			STX1A	1.9	2.63e-163
IGFBP2	-2.3	4.86e-234			TSC22D1	1.9	6.42e-121
CYSTM1	-2.25	8.46e-280			RPL24	1.81	1.98e-199
ZFP36	-2.2	7.38e-192			RPL4	1.81	1.49e-172
VIM	-2.13	1.67e-216			CDKN1A	1.79	3.51e-113
RHOB	-2.07	6.85e-203			SORL1	1.76	2.79e-238
PALLD	-2.04	1.93e-201			VEGFA	1.75	9.72e-116
SMOC1	-2.03	1.31e-259			PRSS23	1.74	2.91e-216
LOXL4	-2.03	9.59e-172			HSP90B1	1.73	3.18e-89
JUN	-1.96	4.28e-129			PPP1R1A	1.72	1.77e-67
FEV	-1.95	1.87e-268			HSPA5	1.71	5.74e-62
HLA.E	-1.92	3.74e-125			TSPAN13	1.7	1.83e-157
GLS	-1.91	1.73e-232			PDX1	1.69	4.3e-236
KCTD12	-1.9	7.69e-255			ID1	1.68	6.21e-65
PTP4A1	-1.87	2.39e-165			IER3	1.68	6.26e-44
FOS	-1.85	1.76e-90			TSPAN1	1.67	1.93e-176
CRYBA2	-1.81	2.32e-174			SPP1	1.67	1.58e-89
COTL1	-1.8	1.97e-165			ENO1	1.66	7.02e-108
ITGB1	-1.79	2.93e-130			RASD1	1.66	4.2e-65
SMIM24	-1.78	4.98e-203			SEC11C	1.65	1.8e-104
F10	-1.77	1.86e-255			TOMM7	1.65	8.37e-114
SPINT2	-1.77	4.24e-141			EIF4A2	1.65	2.65e-104
CAMK2G	-1.76	1.67e-148			NLRP1	1.62	4.36e-81
PAPPA2	-1.76	1.43e-220			G6PC2	1.62	5.01e-69
BTG2	-1.75	2.72e-136			NPTX2	1.61	5.16e-169
CHGB	-1.74	2.05e-74			NKX6.1	1.61	5.52e-133
PLD3	-1.73	9.81e-128			WLS	1.6	6.15e-185
MDK	-1.73	3.28e-154			SLC39A14	1.6	7.84e-109
MALAT1	-1.72	2.84e-69			TUBB2B	1.59	1.93e-214
RNASEK	-1.72	2.64e-151			GNAS	1.59	4.74e-88
CALY	-1.71	4.77e-142			ELMO1	1.59	5.93e-182
PTP4A3	-1.7	6.92e-154			PPDPF	1.58	1.3e-106
IGFBP7	-1.7	8.55e-145			DNAJB9	1.58	9.46e-108
FABP5	-1.69	1.74e-186			DHRS2	1.57	4.83e-125
VSTM2L	-1.69	1.45e-191			RPS26	1.57	2.13e-99
EMC10	-1.68	2.4e-121			CNP	1.56	1.77e-102
H1FX	-1.66	8.78e-79			P4HB	1.56	2.2e-84
TMSB4X	-1.66	3.13e-60			SLC6A6	1.55	1.1e-153
FXYD3	-1.64	1.75e-181			RPL6	1.55	4.94e-100
CD99	-1.64	9.28e-94			MEG3	1.55	3.05e-154
EZR	-1.61	2.18e-158			SCGN	1.54	4.28e-58
CFL1	-1.61	1.82e-104			RPL7	1.54	3.72e-90
CST3	-1.61	4.71e-104			EEF1B2	1.53	1.67e-74
ACTB	-1.58	2.56e-63			RPS6	1.52	4e-103
FXYD6	-1.58	1.18e-137			CPE	1.52	1.84e-60
TAPBP	-1.58	5.07e-107			RPS25	1.51	9.85e-98
CTSZ	-1.58	4.43e-95			PCP4	1.5	2.52e-78
HLA.C	-1.54	1.16e-72			HOPX	1.5	2.47e-118
PLIN3	-1.54	1.16e-145
ARX	-1.53	1.31e-186
NUCB1	-1.51	9.77e-85
LRPAP1	-1.51	1.1e-87
NBL1	-1.5	3.75e-114
SLC22A17	-1.5	1.36e-75
NPC2	-1.5	8.43e-88
