# Supplementary material for: Fluorescein-based sensors to purify human α-cells for functional and transcriptomic analyses
Source: eLife. 2023 Sep 21;12:e85056. doi: 10.7554/eLife.85056 (PMC10567109; doi:10.7554/eLife.85056)
Supplement: Supplementary file 2. [file elife-85056-supp2.xlsx]

## Sheet: Supplementary File 2
Supplementary File 2. Changes in expression levels of ⍺-cell enriched and β-cell enriched genes in sorted ⍺-cells on day 0.
	Sorted ⍺-cells vs unsorted islet cells		Sorted ⍺-cells vs native islets		Sorted ⍺-cells vs unsorted islet cells/native islets			Sorted ⍺-cells vs unsorted islet cells		Sorted ⍺-cells vs native islets		Sorted ⍺-cells vs unsorted islet cells/native islets
⍺-cell enriched genes (75 genes)	Log2 FC	FDR	Log2 FC	FDR	Direction		β-cell enriched genes (68 genes)	Log2 FC	FDR	Log2 FC	FDR	Direction
GCG	1.22	0.283	1.44	0.0821	up		INS	-3.01	0.011	-3.63	0.000984	down
TTR	1.28	0.0592	1.55	0.00822	up		IAPP	-2.34	0.0394	-3.41	0.00123	down
CLU	0.979	0.406	1.16	0.128	unchanged		ADCYAP1	-2.41	0.00837	-2.8	0.00275	down
SERPINA1	0.973	0.575	1.34	0.128	unchanged		HADH	-2.49	0.00603	-3.24	0.000219	down
TM4SF4	1.31	0.113	1.94	0.00449	up		PCSK1	-1.29	0.284	-1.57	0.0777	down
GPX3	0.977	0.369	1.12	0.129	unchanged		GAD2	-0.626	0.876	-0.87	0.348	unchanged
TMEM176B	0.971	0.491	1.11	0.193	unchanged		IGF2	-3.18	0.116	-3.66	0.0477	down
MUC13	1.41	0.211	1.99	0.0176	up		DLK1	-2.56	0.00279	-2.91	0.000376	down
TMEM176A	1.01	0.0371	1.11	0.00975	up		UCHL1	-0.911	0.407	-1.09	0.135	unchanged
PDK4	1.06	0.98	3.28	0.0382	up		TIMP2	-2.05	0.0169	-2.42	0.00275	down
ALDH1A1	0.883	0.234	0.779	0.212	unchanged		ERO1B	-0.817	0.421	-1.27	0.037	down
PCSK2	0.955	0.164	0.763	0.219	unchanged		ABCC8	-0.872	0.727	-1.25	0.186	unchanged
GC	1.41	0.0601	1.72	0.00822	up		GSN	-1.91	0.0482	-2.28	0.00893	down
HSPB1	0.285	1	0.972	0.425	unchanged		FXYD2	-1.06	0.338	-1.05	0.219	unchanged
VGF	0.787	0.8	1.41	0.107	unchanged		CDKN1C	-2.9	0.405	-2.59	0.427	unchanged
IRX2	1.69	0.112	1.53	0.0951	up		MAFA	-2.61	0.00805	-3.96	5.38e-05	down
B2M	0.365	1	0.43	0.758	unchanged		C1QL1	-1.07	0.678	-1.44	0.22	unchanged
RGS4	1.07	1	3.16	0.0665	up		RPL3	-0.306	1	-0.533	0.648	unchanged
FXYD5	1.19	0.489	1.4	0.166	unchanged		RBP4	-1.96	0.154	-2.63	0.0189	down
SLC7A2	0.928	0.429	0.966	0.225	unchanged		RPS4X	-0.459	1	-0.642	0.58	unchanged
HLA-A	1.04	1	3.3	0.109	unchanged		STX1A	-0.403	1	-0.365	0.807	unchanged
IGFBP2	0.859	0.8	1	0.388	unchanged		TSC22D1	-0.124	1	-0.0508	0.983	unchanged
CYSTM1	0.433	0.966	0.512	0.589	unchanged		RPL24	-0.577	0.905	-0.585	0.611	unchanged
ZFP36	0.418	1	1.66	0.292	unchanged		RPL4	-0.546	0.949	-0.694	0.528	unchanged
VIM	0.126	1	1.04	0.606	unchanged		CDKN1A	-0.757	0.8	-0.601	0.661	unchanged
RHOB	0.442	1	2.15	0.0331	up		SORL1	-1.13	0.298	-1.75	0.0202	down
PALLD	1.16	0.929	3.03	0.0446	up		VEGFA	-0.445	0.949	-0.727	0.344	unchanged
LOXL4	1.42	0.381	1.51	0.174	unchanged		PRSS23	-1.49	0.17	-1.23	0.221	unchanged
SMOC1	1.28	0.215	1.85	0.0146	up		HSP90B1	-0.316	1	-0.124	0.94	unchanged
JUN	-0.0525	1	1.41	0.177	unchanged		PPP1R1A	-0.152	1	-0.447	0.792	unchanged
FEV	1.12	0.399	0.79	0.457	unchanged		HSPA5	-0.64	0.742	-0.0047	0.999	unchanged
HLA-E	0.846	0.507	1.1	0.121	unchanged		TSPAN13	-1.16	0.0762	-1.61	0.00641	down
GLS	1.01	0.543	1.12	0.249	unchanged		PDX1	-2.12	0.0205	-3.04	0.000579	down
KCTD12	1.44	0.0729	1.75	0.0113	up		ID1	-3.63	0.437	-2.99	0.49	unchanged
PTP4A1	0.672	0.924	1.39	0.126	unchanged		IER3	-2.82	0.969	2.08	0.82	unchanged
FOS	-1.04	0.98	2.23	0.219	unchanged		TSPAN1	-3.16	0.0991	-2.73	0.212	down
CRYBA2	1.32	0.0728	1.13	0.0876	up		SPP1	-2	0.236	-2.53	0.0674	down
COTL1	1.17	0.25	1.03	0.216	unchanged		ENO1	-0.838	0.644	-0.936	0.32	unchanged
ITGB1	0.458	0.97	0.501	0.643	unchanged		RASD1	0.12	1	1.32	0.261	unchanged
SMIM24	1.01	0.217	1.1	0.0836	up		SEC11C	-0.441	0.945	-0.708	0.35	unchanged
SPINT2	0.549	0.952	0.488	0.724	unchanged		TOMM7	-0.872	0.579	-1.3	0.102	unchanged
F10	1.62	0.0205	1.88	0.0027	up		EIF4A2	-0.262	1	-0.547	0.613	unchanged
CAMK2G	1.15	0.549	2.38	0.0113	up		NLRP1	-1.81	0.895	-1.16	0.816	unchanged
PAPPA2	1.46	0.225	2.01	0.0234	up		G6PC2	-1.01	0.571	-2.13	0.0124	down
BTG2	0.314	1	3.13	0.0113	up		NPTX2	-2.49	0.00281	-3.5	2.06e-05	down
CHGB	0.829	0.823	1.28	0.219	unchanged		NKX6-1	-1.71	0.0349	-2.14	0.0042	down
PLD3	0.314	1	0.264	0.87	unchanged		WLS	-1.45	0.17	-1.42	0.121	unchanged
MDK	0.43	1	0.175	0.932	unchanged		SLC39A14	-0.327	1	-0.526	0.673	unchanged
MALAT1	0.0167	1	0.311	0.834	unchanged		TUBB2B	-1.54	0.0977	-2.16	0.0139	down
RNASEK	0.579	0.791	0.318	0.789	unchanged		GNAS	-0.234	1	-0.592	0.668	unchanged
CALY	0.958	0.381	0.828	0.317	unchanged		ELMO1	-1.17	0.215	-1.86	0.00996	down
IGFBP7	0.187	1	0.156	0.938	unchanged		PPDPF	-0.161	1	-0.528	0.566	unchanged
PTP4A3	-0.565	1	1.43	0.485	unchanged		DNAJB9	-1.15	0.132	-0.686	0.421	unchanged
FABP5	0.641	0.981	1.21	0.28	unchanged		DHRS2	-1.47	0.0762	-2.43	0.0031	down
VSTM2L	1.39	0.302	1.89	0.0353	up		RPS26	-0.231	1	-0.493	0.641	unchanged
EMC10	0.503	0.87	0.291	0.806	unchanged		CNP	-0.149	1	0.245	0.873	unchanged
TMSB4X	-0.582	0.945	-0.533	0.707	unchanged		P4HB	-0.616	0.88	-0.818	0.387	unchanged
H1FX	0.3	1	0.142	0.934	unchanged		SLC6A6	-1.87	0.0128	-1.57	0.0242	down
CD99	0.224	1	0.0378	0.989	unchanged		RPL6	-0.306	1	-0.476	0.708	unchanged
FXYD3	1.3	0.97	2.74	0.167	unchanged		MEG3	-2.2	0.124	-1.76	0.195	unchanged
CST3	0.144	1	0.349	0.828	unchanged		SCGN	-0.404	0.961	-0.558	0.487	unchanged
CFL1	0.228	1	0.177	0.93	unchanged		RPL7	-0.453	1	-0.517	0.696	unchanged
EZR	0.658	0.911	1.38	0.112	unchanged		EEF1B2	-0.577	0.911	-0.649	0.557	unchanged
ACTB	-0.0395	1	0.599	0.768	unchanged		RPS6	-0.509	0.974	-0.658	0.558	unchanged
CTSZ	0.37	1	0.458	0.733	unchanged		CPE	0.319	1	0.138	0.941	unchanged
TAPBP	-2.04	0.92	-0.434	0.958	unchanged		RPS25	-0.487	0.98	-0.625	0.579	unchanged
FXYD6	0.956	0.421	0.772	0.395	unchanged		PCP4	-0.115	1	-0.977	0.314	unchanged
HLA-C	0.324	1	0.64	0.841	unchanged		HOPX	0.295	1	1.36	0.17	unchanged
PLIN3	1.15	0.308	0.797	0.426	unchanged
ARX	1.47	0.175	0.839	0.466	unchanged
NUCB1	0.454	0.974	0.421	0.73	unchanged
LRPAP1	0.513	0.931	0.531	0.618	unchanged
SLC22A17	0.665	0.862	0.698	0.524	unchanged
NPC2	-0.0652	1	0.0189	0.993	unchanged
NBL1	0.828	0.594	0.524	0.654	unchanged
