# Supplementary material for: Fluorescein-based sensors to purify human α-cells for functional and transcriptomic analyses
Source: eLife. 2023 Sep 21;12:e85056. doi: 10.7554/eLife.85056 (PMC10567109; doi:10.7554/eLife.85056)
Supplement: Supplementary file 3. [file elife-85056-supp3.xlsx]

## Sheet: Supplementary File 3
Supplementary File 3. Changes in expression levels of ⍺-cell enriched and β-cell enriched genes in ⍺-pseudoislets, unsorted pseudoislets, and native islets on day 5 and day 10 vs day 0.
	⍺-pseudoislets						Unsorted pseudoislets						Native islets								⍺-pseudoislets						Unsorted pseudoislets						Native islets
	Day 5 vs Day 0			Day 10 vs Day 0			Day 5 vs Day 0			Day 10 vs Day 0			Day 5 vs Day 0			Day 10 vs Day 0					Day 5 vs Day 0			Day 10 vs Day 0			Day 5 vs Day 0			Day 10 vs Day 0			Day 5 vs Day 0			Day 10 vs Day 0
⍺-cell enriched genes (75 genes)	Log2 FC	FDR	Direction	Log2 FC	FDR	Direction	Log2 FC	FDR	Direction	Log2 FC	FDR	Direction	Log2 FC	FDR	Direction	Log2 FC	FDR	Direction		β-cell enriched genes (68 genes)	Log2 FC	FDR	Direction	Log2 FC	FDR	Direction	Log2 FC	FDR	Direction	Log2 FC	FDR	Direction	Log2 FC	FDR	Direction	Log2 FC	FDR	Direction
GCG	0.666	0.311	unchanged	-0.123	0.934	unchanged	0.589	0.501	unchanged	-0.0652	0.999	unchanged	0.33	1	unchanged	-0.126	0.987	unchanged		INS	-2.5	0.00361	down	-1.75	0.0883	down	-1.35	0.146	unchanged	-0.651	0.87	unchanged	-0.52	1	unchanged	-0.425	0.931	unchanged
TTR	0.619	0.203	unchanged	0.752	0.22	unchanged	1.17	0.0422	up	0.983	0.468	unchanged	0.43	1	unchanged	0.826	0.498	unchanged		IAPP	0.567	0.59	unchanged	0.677	0.642	unchanged	1.57	0.147	unchanged	1.87	0.446	unchanged	0.596	1	unchanged	0.575	0.897	unchanged
CLU	-0.172	0.796	unchanged	0.435	0.6	unchanged	-0.672	0.36	unchanged	0.526	0.847	unchanged	0.104	1	unchanged	0.409	0.876	unchanged		ADCYAP1	-2.58	0.0115	down	-1.39	0.327	unchanged	-0.659	0.399	unchanged	-0.633	0.809	unchanged	-0.148	1	unchanged	-0.301	0.94	unchanged
SERPINA1	-1.54	0.0223	down	-1.15	0.157	unchanged	-1.26	0.0996	down	-1.04	0.621	unchanged	0.0722	1	unchanged	-0.29	0.954	unchanged		HADH	-0.824	0.317	unchanged	-0.0117	0.996	unchanged	-0.0506	0.975	unchanged	0.524	0.885	unchanged	-0.163	1	unchanged	-0.137	0.986	unchanged
TM4SF4	0.519	0.368	unchanged	0.248	0.801	unchanged	0.812	0.263	unchanged	0.407	0.899	unchanged	-0.0236	1	unchanged	0.19	0.973	unchanged		PCSK1	-1.81	0.0184	down	-1.37	0.142	unchanged	0.215	0.855	unchanged	-0.0856	0.998	unchanged	-0.0574	1	unchanged	-0.212	0.974	unchanged
GPX3	-0.792	0.16	unchanged	-0.528	0.501	unchanged	0.648	0.382	unchanged	-0.0489	0.999	unchanged	-0.157	1	unchanged	-0.333	0.92	unchanged		GAD2	-0.944	0.11	unchanged	-0.349	0.706	unchanged	-0.96	0.159	unchanged	-0.303	0.928	unchanged	-0.453	1	unchanged	-0.567	0.771	unchanged
TMEM176B	-1.05	0.0887	down	-0.256	0.813	unchanged	-0.235	0.819	unchanged	0.12	0.991	unchanged	-0.0647	1	unchanged	-0.101	0.989	unchanged		IGF2	-4.24	0.0247	down	-1.32	0.677	unchanged	-1.05	0.527	unchanged	-0.732	0.919	unchanged	-0.62	1	unchanged	-1.05	0.818	unchanged
MUC13	-1.81	0.00324	down	-1.26	0.0883	down	-1.24	0.0754	down	-0.463	0.884	unchanged	0.3	1	unchanged	0.166	0.978	unchanged		DLK1	-3.8	0.000139	down	-2.83	0.0781	down	-1.03	0.0854	down	-2.05	0.0346	down	-1.03	0.836	unchanged	-1.65	0.132	unchanged
TMEM176A	0.00117	0.998	unchanged	-0.108	0.885	unchanged	0.423	0.409	unchanged	0.383	0.829	unchanged	0.0166	1	unchanged	0.0208	0.996	unchanged		UCHL1	-0.608	0.262	unchanged	-0.352	0.673	unchanged	1.03	0.0879	up	0.154	0.978	unchanged	-0.0137	1	unchanged	-0.119	0.981	unchanged
PDK4	-4.1	0.000977	down	-3.6	0.0202	down	-2.25	0.0936	down	-1.79	0.638	unchanged	0.36	1	unchanged	0.126	0.993	unchanged		TIMP2	-1.65	0.0161	down	-1.32	0.13	unchanged	-1.38	0.0345	down	-0.694	0.749	unchanged	-0.37	1	unchanged	-0.461	0.83	unchanged
ALDH1A1	0.98	0.0234	unchanged	0.376	0.507	unchanged	0.514	0.326	unchanged	0.409	0.825	unchanged	-0.247	1	unchanged	-0.291	0.877	unchanged		ERO1B	0.805	0.113	unchanged	0.187	0.84	unchanged	0.666	0.273	unchanged	0.575	0.771	unchanged	0.108	1	unchanged	0.0857	0.989	unchanged
PCSK2	0.887	0.0502	unchanged	0.549	0.328	unchanged	0.613	0.266	unchanged	0.748	0.589	unchanged	0.229	1	unchanged	0.19	0.958	unchanged		ABCC8	-0.77	0.288	unchanged	-0.0992	0.955	unchanged	-0.325	0.769	unchanged	0.389	0.924	unchanged	0.751	0.969	unchanged	0.559	0.843	unchanged
GC	0.941	0.0824	unchanged	0.953	0.158	unchanged	1.01	0.124	unchanged	0.973	0.546	unchanged	0.707	0.956	unchanged	0.892	0.517	unchanged		GSN	-2.17	0.00486	down	-1.67	0.0858	down	-1.11	0.146	unchanged	-0.945	0.676	unchanged	-0.734	0.958	unchanged	-0.861	0.605	unchanged
HSPB1	-2.16	0.00261	down	-1.31	0.125	unchanged	-0.764	0.365	unchanged	-0.771	0.779	unchanged	-0.256	1	unchanged	-0.0964	0.992	unchanged		FXYD2	0.125	0.858	unchanged	0.045	0.976	unchanged	-1.53	0.0128	down	-0.631	0.768	unchanged	-0.695	0.932	unchanged	-0.387	0.866	unchanged
VGF	-2.29	0.000995	down	-2.18	0.00826	down	0.169	0.885	unchanged	-0.567	0.855	unchanged	-0.174	1	unchanged	-0.542	0.828	unchanged		CDKN1C	-0.352	0.92	unchanged	1.89	0.592	unchanged	-0.769	0.726	unchanged	-0.572	0.969	unchanged	0.955	1	unchanged	-0.402	0.98	unchanged
IRX2	-0.306	0.703	unchanged	0.567	0.581	unchanged	1.45	0.105	unchanged	1.31	0.557	unchanged	0.316	1	unchanged	0.365	0.948	unchanged		MAFA	-1.29	0.164	unchanged	-0.719	0.618	unchanged	-0.106	0.943	unchanged	0.634	0.869	unchanged	0.0883	1	unchanged	-0.0715	0.993	unchanged
B2M	-0.675	0.226	unchanged	-0.857	0.224	unchanged	-1.68	0.0117	down	-1.08	0.491	unchanged	-0.638	0.959	unchanged	-0.799	0.581	unchanged		C1QL1	-2.05	0.0377	down	-1.59	0.223	unchanged	-0.525	0.661	unchanged	-0.368	0.951	unchanged	-0.0789	1	unchanged	-0.419	0.941	unchanged
RGS4	-3.14	0.0221	down	-2.31	0.17	unchanged	-1.53	0.371	unchanged	-1.74	0.737	unchanged	0.277	1	unchanged	0.0629	0.997	unchanged		RPL3	-0.68	0.192	unchanged	-0.268	0.762	unchanged	-1.22	0.0466	down	-0.335	0.909	unchanged	-0.471	1	unchanged	-0.431	0.831	unchanged
FXYD5	-1.19	0.103	unchanged	-0.567	0.599	unchanged	-0.439	0.712	unchanged	-0.26	0.976	unchanged	0.0194	1	unchanged	-0.616	0.876	unchanged		RBP4	-0.883	0.395	unchanged	0.555	0.738	unchanged	0.785	0.533	unchanged	1.76	0.488	unchanged	0.878	0.996	unchanged	1.14	0.637	unchanged
SLC7A2	-0.143	0.833	unchanged	0.164	0.882	unchanged	-0.802	0.249	unchanged	0.226	0.958	unchanged	-0.0985	1	unchanged	-0.094	0.989	unchanged		RPS4X	-1.34	0.0248	down	-0.489	0.544	unchanged	-0.853	0.204	unchanged	-0.49	0.858	unchanged	-0.679	0.956	unchanged	-0.738	0.609	unchanged
HLA.A	-1.93	0.055	down	-1.67	0.239	unchanged	0.359	0.84	unchanged	-0.124	0.999	unchanged	3.59	0.864	unchanged	2.65	0.552	unchanged		STX1A	-0.919	0.121	unchanged	-0.403	0.653	unchanged	-0.886	0.202	unchanged	-0.278	0.94	unchanged	0.272	1	unchanged	0.0295	0.996	unchanged
IGFBP2	-1.65	0.0291	down	-1.11	0.224	unchanged	0.152	0.909	unchanged	-0.489	0.906	unchanged	0.181	1	unchanged	-0.303	0.961	unchanged		TSC22D1	-1.1	0.0682	down	-0.241	0.821	unchanged	-0.378	0.652	unchanged	-0.135	0.986	unchanged	-0.18	1	unchanged	-0.185	0.973	unchanged
CYSTM1	-0.148	0.816	unchanged	-0.255	0.781	unchanged	0.46	0.528	unchanged	-0.0392	0.999	unchanged	-0.305	1	unchanged	-0.269	0.946	unchanged		RPL24	-0.668	0.216	unchanged	-0.426	0.592	unchanged	-1.47	0.0178	down	-0.667	0.743	unchanged	-0.629	0.956	unchanged	-0.573	0.714	unchanged
ZFP36	-2.87	0.000939	down	-2.21	0.0704	down	-3.62	0.000301	down	-2.04	0.488	unchanged	-0.207	1	unchanged	-0.229	0.98	unchanged		RPL4	-1.1	0.0738	down	-0.133	0.919	unchanged	-0.215	0.826	unchanged	-0.15	0.983	unchanged	-0.377	1	unchanged	-0.312	0.937	unchanged
VIM	-2.94	0.00929	down	-3.13	0.0585	down	-2.61	0.0316	down	-2.76	0.41	unchanged	-0.0244	1	unchanged	-0.902	0.828	unchanged		CDKN1A	-1.06	0.153	unchanged	-1.21	0.216	unchanged	0.534	0.569	unchanged	0.0556	0.999	unchanged	0.315	1	unchanged	-0.0929	0.993	unchanged
RHOB	-3.09	3.21e-05	down	-2.7	0.00313	down	-1.72	0.0256	down	-1.81	0.285	unchanged	0.572	1	unchanged	0.239	0.971	unchanged		SORL1	-0.848	0.173	unchanged	-0.0746	0.963	unchanged	-0.553	0.491	unchanged	0.265	0.949	unchanged	0.0685	1	unchanged	0.0434	0.996	unchanged
PALLD	-2.11	0.105	unchanged	-2.2	0.184	unchanged	-1.02	0.57	unchanged	-1.44	0.798	unchanged	0.435	1	unchanged	0.231	0.989	unchanged		VEGFA	-0.0472	0.945	unchanged	0.241	0.772	unchanged	0.922	0.105	unchanged	0.0523	0.999	unchanged	-0.0117	1	unchanged	0.00533	0.999	unchanged
LOXL4	0.243	0.818	unchanged	0.767	0.54	unchanged	0.765	0.546	unchanged	0.957	0.807	unchanged	0.00677	1	unchanged	0.529	0.925	unchanged		PRSS23	-1.73	0.0154	down	-1.87	0.061	down	-2.27	0.0015	down	-1.75	0.194	unchanged	-0.95	0.909	unchanged	-1.12	0.462	unchanged
SMOC1	-0.801	0.228	unchanged	-1.09	0.202	unchanged	0.0973	0.943	unchanged	-0.434	0.914	unchanged	0.101	1	unchanged	-0.265	0.965	unchanged		HSP90B1	-0.955	0.0507	down	-0.44	0.504	unchanged	0.552	0.358	unchanged	-0.0392	0.999	unchanged	-0.0832	1	unchanged	0.00926	0.999	unchanged
JUN	-2.57	9.15e-05	down	-1.79	0.0234	down	-1.81	0.00902	down	-1.61	0.223	unchanged	0.0041	1	unchanged	0.00205	0.999	unchanged		PPP1R1A	-1.03	0.154	unchanged	-0.16	0.919	unchanged	-0.0381	0.982	unchanged	0.23	0.974	unchanged	0.0881	1	unchanged	-0.154	0.984	unchanged
FEV	0.207	0.747	unchanged	0.716	0.311	unchanged	1.76	0.0223	up	0.903	0.691	unchanged	-0.174	1	unchanged	-0.313	0.947	unchanged		HSPA5	-1.39	0.00642	down	-0.704	0.235	unchanged	-0.0136	0.989	unchanged	-0.471	0.813	unchanged	-0.0277	1	unchanged	0.0427	0.993	unchanged
HLA.E	-0.0834	0.909	unchanged	-0.281	0.772	unchanged	0.49	0.546	unchanged	-0.143	0.984	unchanged	-0.203	1	unchanged	-0.217	0.966	unchanged		TSPAN13	0.691	0.185	unchanged	0.332	0.677	unchanged	-0.442	0.462	unchanged	0.317	0.899	unchanged	-0.0778	1	unchanged	-0.139	0.974	unchanged
GLS	-0.0536	0.958	unchanged	0.467	0.677	unchanged	-0.208	0.877	unchanged	0.355	0.942	unchanged	-0.0642	1	unchanged	0.0374	0.997	unchanged		PDX1	-1.24	0.153	unchanged	-0.769	0.567	unchanged	-0.503	0.594	unchanged	0.288	0.953	unchanged	-0.0398	1	unchanged	-0.148	0.982	unchanged
KCTD12	-0.507	0.379	unchanged	-0.521	0.51	unchanged	0.869	0.228	unchanged	0.113	0.991	unchanged	-0.0392	1	unchanged	-0.171	0.977	unchanged		ID1	0.443	0.911	unchanged	3.22	0.363	unchanged	-3.04	0.221	unchanged	-1.49	0.907	unchanged	-1.56	1	unchanged	0.00501	0.999	unchanged
PTP4A1	-2.28	0.00023	down	-1.64	0.0367	down	-1.18	0.0779	down	-0.77	0.719	unchanged	0.05	1	unchanged	-0.0698	0.993	unchanged		IER3	-3.67	0.309	unchanged	-1.84	0.799	unchanged	-5.55	0.0165	down	-3.28	0.799	unchanged	0.536	1	unchanged	0.407	0.993	unchanged
FOS	-3.62	0.00143	down	-3.25	0.0792	down	-3.72	0.000819	down	-2.88	0.214	unchanged	0.977	1	unchanged	0.406	0.966	unchanged		TSPAN1	0.623	0.831	unchanged	-1.51	0.72	unchanged	-0.627	0.715	unchanged	-3.06	0.498	unchanged	0.102	1	unchanged	0.0761	0.996	unchanged
CRYBA2	0.752	0.136	unchanged	0.58	0.372	unchanged	0.888	0.162	unchanged	0.737	0.693	unchanged	-0.376	1	unchanged	0.229	0.955	unchanged		SPP1	-4.43	0.0335	down	-4.06	0.281	unchanged	-2.82	0.0178	down	-3.17	0.423	unchanged	-0.0957	1	unchanged	-0.654	0.877	unchanged
COTL1	-0.5	0.351	unchanged	-0.321	0.7	unchanged	-1.17	0.0741	down	0.141	0.983	unchanged	-0.032	1	unchanged	-0.0683	0.993	unchanged		ENO1	-1.48	0.0231	down	-0.692	0.397	unchanged	-0.465	0.568	unchanged	-0.654	0.794	unchanged	-0.399	1	unchanged	-0.483	0.834	unchanged
ITGB1	-0.0125	0.988	unchanged	-0.391	0.633	unchanged	-0.983	0.133	unchanged	-0.453	0.873	unchanged	-0.111	1	unchanged	-0.406	0.868	unchanged		RASD1	-3.79	3.1e-07	down	-3.73	8.86e-05	down	-2.39	0.000626	down	-2.18	0.0551	down	-0.0488	1	unchanged	-0.447	0.867	unchanged
SMIM24	1.1	0.0177	up	1.29	0.0234	up	1.61	0.00302	up	1.42	0.118	unchanged	0.715	0.909	unchanged	0.865	0.453	unchanged		SEC11C	0.268	0.632	unchanged	-0.0133	0.994	unchanged	0.699	0.258	unchanged	0.21	0.954	unchanged	-0.455	1	unchanged	-0.354	0.877	unchanged
SPINT2	-1.35	0.0307	down	-0.59	0.469	unchanged	-0.285	0.763	unchanged	-0.14	0.985	unchanged	-0.348	1	unchanged	-0.409	0.885	unchanged		TOMM7	-0.63	0.315	unchanged	0.204	0.865	unchanged	-1.09	0.101	unchanged	-0.347	0.917	unchanged	-0.872	0.909	unchanged	-1.05	0.462	unchanged
F10	-0.198	0.735	unchanged	0.203	0.825	unchanged	0.285	0.74	unchanged	0.575	0.811	unchanged	-0.203	1	unchanged	0.258	0.954	unchanged		EIF4A2	0.0243	0.974	unchanged	0.26	0.755	unchanged	-1.23	0.0331	down	-0.105	0.989	unchanged	-0.299	1	unchanged	-0.173	0.966	unchanged
CAMK2G	-2.92	1.67e-05	down	-2.33	0.00246	down	-1.3	0.0711	down	-1.46	0.406	unchanged	0.0656	1	unchanged	-0.0193	0.998	unchanged		NLRP1	0.207	0.952	unchanged	-0.179	0.98	unchanged	-0.551	0.859	unchanged	-1.12	0.925	unchanged	-0.791	1	unchanged	-1.69	0.867	unchanged
PAPPA2	-1.09	0.0984	down	-0.181	0.892	unchanged	-0.533	0.569	unchanged	0.548	0.873	unchanged	1.27	0.876	unchanged	1.42	0.413	unchanged		G6PC2	0.715	0.384	unchanged	1.68	0.0994	up	0.338	0.787	unchanged	1.19	0.638	unchanged	0.123	1	unchanged	0.276	0.966	unchanged
BTG2	-3.11	0.00083	down	-3.03	0.0108	down	-2.84	0.00513	down	-2.89	0.138	unchanged	0.35	1	unchanged	0.303	0.974	unchanged		NPTX2	-0.434	0.565	unchanged	-0.377	0.751	unchanged	1.02	0.189	unchanged	0.807	0.741	unchanged	-0.183	1	unchanged	-0.344	0.933	unchanged
CHGB	-2.55	0.000797	down	-2.3	0.0107	down	-0.513	0.593	unchanged	-0.747	0.796	unchanged	-0.409	1	unchanged	-0.621	0.805	unchanged		NKX6.1	-1.48	0.0237	down	-0.562	0.525	unchanged	-0.0724	0.948	unchanged	-0.299	0.928	unchanged	-0.325	1	unchanged	-0.35	0.901	unchanged
PLD3	-0.783	0.162	unchanged	0.0622	0.964	unchanged	0.755	0.282	unchanged	0.384	0.899	unchanged	0.136	1	unchanged	0.0915	0.989	unchanged		WLS	-1.06	0.191	unchanged	-0.483	0.72	unchanged	-0.172	0.893	unchanged	-0.425	0.918	unchanged	0.386	1	unchanged	0.0398	0.996	unchanged
MDK	-1.03	0.104	unchanged	-0.457	0.629	unchanged	-0.72	0.39	unchanged	-0.567	0.868	unchanged	-0.371	1	unchanged	-0.638	0.771	unchanged		SLC39A14	-0.894	0.131	unchanged	-0.184	0.874	unchanged	-0.667	0.368	unchanged	-0.0476	0.999	unchanged	-0.0746	1	unchanged	-0.329	0.923	unchanged
MALAT1	1.03	0.06	up	0.599	0.39	unchanged	1.04	0.0987	up	0.497	0.842	unchanged	0.503	0.997	unchanged	0.547	0.755	unchanged		TUBB2B	-0.798	0.457	unchanged	-1.21	0.439	unchanged	0.513	0.543	unchanged	0.296	0.941	unchanged	0.0107	1	unchanged	-0.805	0.615	unchanged
RNASEK	0.42	0.403	unchanged	0.239	0.776	unchanged	0.963	0.105	unchanged	0.563	0.789	unchanged	-0.169	1	unchanged	-0.113	0.982	unchanged		GNAS	-1.24	0.066	down	-0.653	0.469	unchanged	-0.417	0.659	unchanged	0.00269	0.999	unchanged	0.402	1	unchanged	0.0728	0.993	unchanged
CALY	-0.135	0.834	unchanged	0.431	0.572	unchanged	1.4	0.0345	up	1.2	0.432	unchanged	0.483	1	unchanged	0.525	0.786	unchanged		ELMO1	-1.11	0.0854	down	-1.17	0.178	unchanged	-1.26	0.0512	down	-0.544	0.83	unchanged	-0.0212	1	unchanged	-0.543	0.757	unchanged
IGFBP7	-0.128	0.865	unchanged	-0.556	0.511	unchanged	-1.56	0.0296	down	-1.08	0.579	unchanged	-0.208	1	unchanged	-0.767	0.637	unchanged		PPDPF	-0.38	0.48	unchanged	-0.226	0.803	unchanged	0.846	0.165	unchanged	0.415	0.873	unchanged	-0.138	1	unchanged	-0.215	0.958	unchanged
PTP4A3	-1.19	0.297	unchanged	-0.815	0.669	unchanged	-1.47	0.245	unchanged	-2.18	0.61	unchanged	0.202	1	unchanged	0.639	0.954	unchanged		DNAJB9	-0.0899	0.9	unchanged	-0.53	0.496	unchanged	0.473	0.471	unchanged	-0.317	0.912	unchanged	-0.424	1	unchanged	0.0603	0.993	unchanged
FABP5	0.119	0.904	unchanged	0.0318	0.99	unchanged	-0.514	0.678	unchanged	-1.03	0.806	unchanged	-0.791	1	unchanged	-0.453	0.95	unchanged		DHRS2	-1.4	0.144	unchanged	-1.3	0.348	unchanged	-1.46	0.0266	down	-1.09	0.604	unchanged	-0.223	1	unchanged	-0.541	0.66	unchanged
VSTM2L	-0.142	0.855	unchanged	0.52	0.561	unchanged	1.32	0.136	unchanged	1.09	0.668	unchanged	0.824	0.988	unchanged	0.907	0.699	unchanged		RPS26	0.27	0.657	unchanged	-0.111	0.928	unchanged	-0.933	0.149	unchanged	-0.619	0.793	unchanged	-0.635	0.956	unchanged	-0.662	0.645	unchanged
EMC10	-0.206	0.697	unchanged	-0.0544	0.963	unchanged	0.912	0.107	unchanged	0.341	0.896	unchanged	0.0235	1	unchanged	-0.178	0.964	unchanged		CNP	-0.423	0.455	unchanged	-0.701	0.331	unchanged	-1.37	0.0299	down	-0.808	0.676	unchanged	0.0593	1	unchanged	0.0916	0.989	unchanged
TMSB4X	-0.588	0.354	unchanged	-0.272	0.805	unchanged	-1.85	0.0103	down	-1.29	0.45	unchanged	-0.449	1	unchanged	-0.56	0.796	unchanged		P4HB	-1.3	0.0353	down	-0.632	0.428	unchanged	0.344	0.682	unchanged	0.0247	0.999	unchanged	0.0314	1	unchanged	-0.132	0.982	unchanged
H1FX	-0.359	0.487	unchanged	-0.164	0.865	unchanged	0.899	0.129	unchanged	0.166	0.972	unchanged	0.141	1	unchanged	-0.258	0.938	unchanged		SLC6A6	-0.421	0.498	unchanged	-0.271	0.795	unchanged	-1.5	0.0194	down	-1.22	0.426	unchanged	-0.246	1	unchanged	-0.283	0.938	unchanged
CD99	-1.02	0.0689	down	-0.886	0.204	unchanged	-1.52	0.0186	down	-0.759	0.703	unchanged	-0.632	0.958	unchanged	-0.919	0.5	unchanged		RPL6	-0.469	0.407	unchanged	-0.234	0.813	unchanged	-1.27	0.0466	down	-0.436	0.88	unchanged	-0.48	1	unchanged	-0.384	0.877	unchanged
FXYD3	-1.22	0.15	unchanged	-0.601	0.662	unchanged	-0.993	0.537	unchanged	0.0228	0.999	unchanged	2.46	0.913	unchanged	1.67	0.766	unchanged		MEG3	-0.778	0.496	unchanged	-0.0784	0.979	unchanged	0.161	0.933	unchanged	0.342	0.97	unchanged	1.73	0.895	unchanged	1.57	0.529	unchanged
CST3	-1.24	0.0411	down	-0.284	0.777	unchanged	-0.493	0.534	unchanged	-0.325	0.924	unchanged	-0.16	1	unchanged	-0.134	0.982	unchanged		SCGN	1.03	0.0153	up	0.312	0.591	unchanged	-0.394	0.45	unchanged	-0.175	0.949	unchanged	-0.744	0.86	unchanged	-0.546	0.591	unchanged
CFL1	-1.35	0.0305	down	-0.562	0.495	unchanged	0.0418	0.976	unchanged	-0.277	0.946	unchanged	0.0117	1	unchanged	-0.297	0.944	unchanged		RPL7	-0.954	0.0947	down	-0.409	0.628	unchanged	-1.3	0.0452	down	-0.591	0.802	unchanged	-0.637	0.956	unchanged	-0.521	0.787	unchanged
EZR	-1.43	0.0437	down	-1.17	0.181	unchanged	0.00938	0.996	unchanged	-0.702	0.823	unchanged	-0.0325	1	unchanged	-0.177	0.98	unchanged		EEF1B2	-1.41	0.026	down	-0.936	0.233	unchanged	-0.0861	0.938	unchanged	-0.964	0.604	unchanged	-0.93	0.909	unchanged	-0.89	0.544	unchanged
ACTB	-2.63	0.00129	down	-1.66	0.0883	down	-1.01	0.275	unchanged	-0.987	0.713	unchanged	0.217	1	unchanged	-0.0652	0.994	unchanged		RPS6	-1.28	0.036	down	-0.375	0.678	unchanged	-0.248	0.788	unchanged	-0.347	0.916	unchanged	-0.544	0.997	unchanged	-0.52	0.802	unchanged
CTSZ	-1.54	0.0136	down	-1.18	0.122	unchanged	-0.805	0.271	unchanged	-0.916	0.659	unchanged	-0.588	0.987	unchanged	-0.804	0.607	unchanged		CPE	-1.2	0.0424	down	-1.07	0.14	unchanged	0.574	0.444	unchanged	0.00717	0.999	unchanged	-0.0182	1	unchanged	-0.218	0.964	unchanged
TAPBP	-3.08	0.27	unchanged	-0.293	0.967	unchanged	-0.843	0.771	unchanged	-2.97	0.748	unchanged	1.5	1	unchanged	1.95	0.787	unchanged		RPS25	-0.362	0.534	unchanged	-0.228	0.82	unchanged	-1.38	0.0248	down	-0.355	0.903	unchanged	-0.779	0.909	unchanged	-0.666	0.634	unchanged
FXYD6	-0.382	0.527	unchanged	0.238	0.815	unchanged	0.836	0.266	unchanged	0.451	0.889	unchanged	0.125	1	unchanged	0.0309	0.996	unchanged		PCP4	0.727	0.342	unchanged	0.516	0.642	unchanged	-0.416	0.687	unchanged	0.408	0.921	unchanged	-0.567	0.997	unchanged	-0.55	0.816	unchanged
HLA.C	-0.888	0.561	unchanged	-3.89	0.134	unchanged	0.502	0.813	unchanged	0.261	0.989	unchanged	-0.38	1	unchanged	-0.317	0.982	unchanged		HOPX	-2.13	0.0104	down	-2.36	0.0778	down	-1.81	0.0412	down	-2.12	0.446	unchanged	0.101	1	unchanged	0.195	0.98	unchanged
PLIN3	0.364	0.587	unchanged	0.56	0.517	unchanged	-0.422	0.679	unchanged	0.531	0.885	unchanged	0.143	1	unchanged	-0.22	0.973	unchanged
ARX	0.121	0.883	unchanged	0.834	0.301	unchanged	2.09	0.00965	up	1.7	0.325	unchanged	0.1	1	unchanged	0.0673	0.993	unchanged
NUCB1	-0.993	0.0646	unchanged	-0.546	0.441	unchanged	0.642	0.338	unchanged	0.0513	0.999	unchanged	-0.0265	1	unchanged	-0.137	0.979	unchanged
LRPAP1	-0.763	0.165	unchanged	-0.367	0.662	unchanged	0.581	0.427	unchanged	0.0893	0.995	unchanged	-0.128	1	unchanged	-0.155	0.978	unchanged
SLC22A17	-1.05	0.0897	down	-0.422	0.649	unchanged	0.375	0.679	unchanged	0.136	0.987	unchanged	0.206	1	unchanged	-0.113	0.989	unchanged
NPC2	0.0992	0.888	unchanged	0.198	0.846	unchanged	0.332	0.674	unchanged	0.0186	0.999	unchanged	-0.0827	1	unchanged	-0.186	0.97	unchanged
NBL1	0.0758	0.926	unchanged	-0.206	0.86	unchanged	0.798	0.327	unchanged	0.478	0.889	unchanged	-0.167	1	unchanged	-0.325	0.942	unchanged
