# Supplementary material for: Fluorescein-based sensors to purify human α-cells for functional and transcriptomic analyses
Source: eLife. 2023 Sep 21;12:e85056. doi: 10.7554/eLife.85056 (PMC10567109; doi:10.7554/eLife.85056)
Supplement: Supplementary file 4. [file elife-85056-supp4.xlsx]

## Sheet: Supplementary File 4
Supplementary File 4. Differentially expressed genes between unsorted pseudoislets versus native islets with fold change > 2 and < -2 (log2 FC > 1 and < -1) and and false discovery rate (FDR) < 0.1.
Genes	log2 FC	FDR	Day	Direction
CCN2	2.96	0.0461	0	up
DUSP5	2.33	0.0461	0	up
NR4A2	3.87	0.0461	0	up
NR4A1	3.51	0.0494	0	up
CRP	-6.51	5.49e-07	5	down
SERPINA3	-6.18	5.49e-07	5	down
REG3A	-6.13	4.55e-07	5	down
OLFM4	-5.98	1.03e-06	5	down
ADH1C	-5.59	0.000228	5	down
CFB	-5.59	5.49e-07	5	down
CFB	-5.58	5.49e-07	5	down
CFB	-5.58	5.49e-07	5	down
LCN2	-5.39	4.55e-07	5	down
DUOXA2	-4.69	0.000799	5	down
PLVAP	-4.57	0.00109	5	down
CFB	-4.53	2.34e-06	5	down
KCNK5	-4.47	0.000221	5	down
APCS	-4.43	0.0301	5	down
REG1B	-4.39	5.49e-07	5	down
ROBO4	-4.36	0.00173	5	down
DUOX2	-4.3	4.55e-07	5	down
LINC02532	-4.29	0.00557	5	down
BNIP5	-4.09	0.000395	5	down
REG3G	-4.07	0.00201	5	down
SFRP5	-4.04	0.000106	5	down
AMY2A	-4.04	0.00186	5	down
UGT2B15	-4.01	0.0659	5	down
CEACAM7	-3.98	0.0746	5	down
CDH5	-3.89	0.00308	5	down
MUC6	-3.89	0.0677	5	down
LYPD1	-3.87	0.00195	5	down
KIT	-3.85	0.0359	5	down
LGALS2	-3.83	0.00327	5	down
PPP1R1B	-3.84	0.0207	5	down
ITGB6	-3.74	0.000191	5	down
GBP3	-3.65	0.00012	5	down
KDR	-3.64	0.00572	5	down
AFAP1L1	-3.58	0.00751	5	down
ADAMTS10	-3.58	0.0159	5	down
OSMR	-3.55	0.000958	5	down
KCNQ1	-3.54	0.00201	5	down
NEK6	-3.5	6.58e-05	5	down
CXCL2	-3.49	0.026	5	down
CXCR4	-3.49	0.00142	5	down
PAMR1	-3.47	0.0384	5	down
PTPRB	-3.46	0.00221	5	down
GJA4	-3.46	0.0468	5	down
GJA1	-3.45	0.000306	5	down
IQGAP2	-3.45	0.000736	5	down
VWF	-3.44	0.0035	5	down
C3	-3.44	1.03e-06	5	down
MMRN2	-3.43	0.0332	5	down
STC1	-3.39	0.00359	5	down
AL035661.1	-3.38	0.0096	5	down
AKR1B10	-3.36	0.0289	5	down
AQP1	-3.33	5.49e-07	5	down
MMP7	-3.34	4.35e-06	5	down
VTCN1	-3.32	0.00071	5	down
GYPC	-3.31	0.0331	5	down
VCAM1	-3.31	0.00232	5	down
LAD1	-3.3	0.0152	5	down
IFITM2	-3.28	0.00187	5	down
SLC5A4	-3.28	0.0823	5	down
ESM1	-3.28	0.0651	5	down
ABCC3	-3.27	0.000106	5	down
TMC5	-3.27	0.00201	5	down
ALDOB	-3.24	0.00789	5	down
XG	-3.23	0.0845	5	down
MMP9	-3.22	0.0144	5	down
PIEZO1	-3.19	0.00094	5	down
SOCS3	-3.14	0.000497	5	down
PDZK1IP1	-3.14	0.0703	5	down
MUC6	-3.12	0.00675	5	down
AZGP1	-3.11	0.0207	5	down
HABP2	-3.11	0.0393	5	down
EPN3	-3.1	0.0393	5	down
ADGRF5	-3.1	0.00215	5	down
FGFR2	-3.08	0.00391	5	down
UNC5C	-3.05	0.0207	5	down
NUP62CL	-3.04	0.0659	5	down
ITGA5	-3.03	0.00239	5	down
SERPINB2	-3.02	0.0109	5	down
MMP1	-3.01	0.0107	5	down
SLPI	-3.01	0.0823	5	down
CDC42EP1	-3	0.00173	5	down
GRAP	-2.99	0.0921	5	down
TEAD2	-2.98	0.00242	5	down
NES	-2.98	0.0823	5	down
ARHGEF15	-2.98	0.0659	5	down
PALD1	-2.97	0.0823	5	down
ACSL5	-2.96	0.0365	5	down
MBOAT1	-2.96	0.0823	5	down
CTRB2	-2.95	0.0479	5	down
ITGB4	-2.93	0.00216	5	down
CXCL1	-2.93	0.00543	5	down
PREX2	-2.93	0.0768	5	down
GPC4	-2.91	0.0861	5	down
GPR4	-2.91	0.0646	5	down
METTL7B	-2.88	0.0606	5	down
PECAM1	-2.88	0.00261	5	down
FGG	-2.85	0.0557	5	down
TRPV6	-2.84	0.0698	5	down
COL5A3	-2.84	0.0126	5	down
CAPN6	-2.83	0.0333	5	down
LYZ	-2.82	2.6e-06	5	down
BCAT1	-2.8	0.00239	5	down
C6	-2.8	0.046	5	down
ARHGAP23	-2.8	0.0448	5	down
NTN4	-2.79	0.00106	5	down
PDGFD	-2.79	0.00995	5	down
CLDN10	-2.78	0.0386	5	down
PLAU	-2.77	0.00506	5	down
SERPINA5	-2.76	8.57e-05	5	down
IFITM3	-2.76	0.00415	5	down
C4A	-2.76	0.0526	5	down
PMEPA1	-2.75	1.89e-06	5	down
RIN3	-2.75	0.0823	5	down
HES1	-2.73	0.0185	5	down
HKDC1	-2.72	0.0355	5	down
MALL	-2.72	0.0386	5	down
REG1A	-2.71	3.48e-05	5	down
HIC1	-2.69	0.0733	5	down
SERPING1	-2.69	1.25e-06	5	down
HOMER3	-2.69	0.00774	5	down
OLFML2A	-2.68	0.0226	5	down
GNG11	-2.67	0.0542	5	down
CXCL6	-2.67	0.0734	5	down
G6PC	-2.67	0.0448	5	down
ASB9	-2.66	0.0426	5	down
DYSF	-2.63	0.0234	5	down
PROM1	-2.63	0.000736	5	down
GATA4	-2.62	0.0499	5	down
LZTS1	-2.61	0.0342	5	down
ACVRL1	-2.61	0.0324	5	down
CA12	-2.6	0.00867	5	down
COL4A2	-2.6	0.00864	5	down
NNMT	-2.59	0.012	5	down
SPARC	-2.59	0.0444	5	down
ZCCHC24	-2.57	0.012	5	down
PODXL	-2.56	0.00485	5	down
SOX18	-2.55	0.0263	5	down
HNF1B	-2.55	0.0124	5	down
REEP6	-2.55	0.0493	5	down
PXDN	-2.54	0.0384	5	down
TNC	-2.54	0.0821	5	down
MXRA5	-2.54	0.000162	5	down
HPCA	-2.54	0.0201	5	down
SERPINA4	-2.53	0.0493	5	down
ALB	-2.53	7.45e-05	5	down
LTBP1	-2.53	0.00514	5	down
RHOV	-2.53	0.0721	5	down
UBD	-2.52	0.0962	5	down
PIGR	-2.52	1.03e-06	5	down
HK1	-2.5	0.0123	5	down
SMO	-2.49	0.0946	5	down
CLDN1	-2.49	0.00635	5	down
NRARP	-2.48	0.0169	5	down
CD5	-2.46	0.0779	5	down
APCDD1	-2.43	0.00741	5	down
A2M	-2.44	0.0734	5	down
MGAM2	-2.43	0.0562	5	down
F2R	-2.43	0.0618	5	down
MCAM	-2.41	0.00496	5	down
FMOD	-2.4	0.0838	5	down
SLC25A34	-2.4	0.0997	5	down
DAB2	-2.4	0.0823	5	down
ADAMTS7	-2.39	0.0884	5	down
ADAMTS12	-2.38	0.0526	5	down
IFI16	-2.37	0.0995	5	down
B3GNT7	-2.37	0.0322	5	down
AC013275.1	-2.36	0.000442	5	down
KIRREL1	-2.37	0.00938	5	down
FMNL3	-2.37	0.0331	5	down
H19	-2.35	9.43e-05	5	down
ENC1	-2.34	0.000237	5	down
PRSS2	-2.33	0.000634	5	down
ZNF280B	-2.32	0.0711	5	down
C1R	-2.31	0.0266	5	down
LAMA4	-2.3	0.0226	5	down
TGFB1I1	-2.29	0.0897	5	down
IL32	-2.27	1.29e-05	5	down
FSCN1	-2.27	0.0301	5	down
CFTR	-2.26	6.8e-06	5	down
LGALS1	-2.26	0.0791	5	down
PKHD1	-2.25	0.0096	5	down
WWTR1	-2.24	0.00199	5	down
TSPAN8	-2.23	0.0733	5	down
NOTCH3	-2.22	0.0223	5	down
ALDH1A3	-2.21	4.55e-07	5	down
ONECUT1	-2.19	0.0144	5	down
INS-IGF2	-2.19	0.0505	5	down
BIRC3	-2.19	0.0281	5	down
GSTA2	-2.17	0.0051	5	down
THBD	-2.16	0.00449	5	down
TCIRG1	-2.16	0.0997	5	down
SPP1	-2.15	0.00187	5	down
SCNN1A	-2.14	0.0384	5	down
MOSPD1	-2.13	0.0169	5	down
EPHA2	-2.13	0.0503	5	down
FGFRL1	-2.13	0.00687	5	down
TST	-2.12	0.0993	5	down
TCIM	-2.12	0.0106	5	down
EGFR	-2.11	0.00262	5	down
GMIP	-2.11	0.0734	5	down
PROM2	-2.1	0.0207	5	down
KRT23	-2.1	0.0104	5	down
SLC34A2	-2.1	0.0812	5	down
PIEZO2	-2.1	0.0221	5	down
TNFAIP2	-2.09	0.00363	5	down
RGS5	-2.09	0.0899	5	down
SLC3A1	-2.08	0.00187	5	down
RARRES2	-2.08	0.00506	5	down
GUCY1A2	-2.09	0.0606	5	down
ARHGAP31	-2.07	0.0398	5	down
ANPEP	-2.07	0.000501	5	down
EHD2	-2.06	0.0703	5	down
MUC1	-2.06	8.77e-05	5	down
TGM2	-2.06	0.00658	5	down
TACSTD2	-2.05	0.00036	5	down
TTC30B	-2.05	0.0651	5	down
PPIC	-2.05	0.00647	5	down
ZNF684	-2.04	0.0623	5	down
CPB1	-2.03	0.00187	5	down
COL4A1	-2.03	0.0537	5	down
GPRC5B	-2.02	0.00187	5	down
NFIB	-2.02	0.000662	5	down
ATP10B	-2.02	0.0096	5	down
TGFB2	-2.02	0.0318	5	down
CFH	-2.01	0.0381	5	down
GCOM1	-2.01	0.00414	5	down
JCAD	-1.99	0.000778	5	down
OCEL1	-1.98	0.0779	5	down
HSPG2	-1.97	0.00313	5	down
FLRT2	-1.96	0.000501	5	down
ICAM1	-1.96	0.0651	5	down
TMEM63A	-1.95	0.0143	5	down
SLC4A4	-1.95	7.67e-05	5	down
PRSS2	-1.93	0.00235	5	down
PTPN14	-1.91	0.00363	5	down
ZNF222	-1.9	0.0968	5	down
SDC4	-1.89	0.000218	5	down
SLC2A2	-1.89	0.057	5	down
SAMD11	-1.87	0.00449	5	down
EBF1	-1.86	0.0113	5	down
FLT1	-1.86	0.0544	5	down
COL18A1	-1.85	0.0111	5	down
CPA2	-1.83	0.0096	5	down
ANGPTL2	-1.82	0.0202	5	down
MET	-1.81	0.0526	5	down
SSTR5-AS1	-1.8	0.00657	5	down
THBS1	-1.76	0.0107	5	down
KRT7	-1.71	0.000327	5	down
CAV2	-1.7	0.00771	5	down
CYP1A1	-1.68	3.37e-05	5	down
AKR1C3	-1.66	0.0391	5	down
SPINK1	-1.65	0.00883	5	down
CPA1	-1.65	0.00867	5	down
GASK1B	-1.65	0.0823	5	down
CD74	-1.64	0.00199	5	down
FSTL1	-1.61	0.0035	5	down
MMP14	-1.61	0.0539	5	down
PLA2G1B	-1.61	0.0263	5	down
RAPGEF5	-1.61	0.0379	5	down
YAP1	-1.6	0.00946	5	down
ADCY5	-1.6	0.0137	5	down
UACA	-1.59	0.0222	5	down
CTSS	-1.58	0.0539	5	down
GP2	-1.58	0.0432	5	down
AMBP	-1.57	0.0152	5	down
CCN2	-1.57	0.0322	5	down
RUNX1	-1.57	0.0623	5	down
HNMT	-1.57	0.0899	5	down
KLHDC8A	-1.56	0.00256	5	down
PNLIP	-1.56	0.0848	5	down
SERPINH1	-1.56	0.0257	5	down
RASEF	-1.56	0.0846	5	down
ZFP36L1	-1.52	0.0143	5	down
NBPF14	-1.51	0.012	5	down
ITIH5	-1.49	0.0841	5	down
GPNMB	-1.47	0.0468	5	down
PLUT	-1.46	0.0689	5	down
GAS6	-1.42	0.00819	5	down
KCNQ2	-1.41	0.0322	5	down
DHRS2	-1.39	0.000146	5	down
PLCH2	-1.38	0.0379	5	down
ASAP3	-1.38	0.0823	5	down
PIK3AP1	-1.38	0.0384	5	down
ANXA4	-1.37	0.0034	5	down
ADAMTS9	-1.37	0.0759	5	down
LAMB3	-1.36	0.038	5	down
TCERG1L	-1.35	0.0521	5	down
IGSF11	-1.33	0.0823	5	down
MRPL54	-1.33	0.0649	5	down
CD44	-1.3	0.00947	5	down
CAVIN1	-1.31	0.0968	5	down
SVIL	-1.25	0.0112	5	down
GATM	-1.2	0.02	5	down
NR5A2	-1.2	0.0229	5	down
EPHB4	-1.19	0.0995	5	down
ATP8B1	-1.17	0.0538	5	down
YBX3	-1.16	0.0643	5	down
ONECUT2	-1.14	0.00564	5	down
KRT19	-1.13	0.0107	5	down
FILIP1L	-1.11	0.0495	5	down
ADRA2A	-1.04	0.0749	5	down
ERICH5	-1	0.057	5	down
GHRL	1.66	0.0768	5	down
AC108751.5	2.33	0.039	5	down
SERPINA3	-11.7	0.000298	10	down
CRP	-11.2	0.000777	10	down
REG3A	-10.6	0.000298	10	down
OLFM4	-10.6	0.00083	10	down
LCN2	-9.48	0.000298	10	down
CFB	-9.08	0.0013	10	down
CFB	-9.08	0.0013	10	down
CFB	-9.06	0.0013	10	down
PLVAP	-8.85	0.0236	10	down
DUOXA2	-8.18	0.0495	10	down
BNIP5	-8.1	0.0113	10	down
STC1	-8.06	0.0113	10	down
MMP1	-7.7	0.0156	10	down
DUOX2	-7.43	0.000298	10	down
GJA1	-7.4	0.00206	10	down
MMP7	-7.22	0.000298	10	down
SFRP5	-7.21	0.00691	10	down
REG1B	-7.19	0.00119	10	down
CFB	-7.06	0.00605	10	down
KDR	-6.99	0.0947	10	down
APCS	-6.93	0.0516	10	down
AMY2A	-6.7	0.0495	10	down
ADH1C	-6.6	0.0664	10	down
PIEZO1	-6.59	0.0113	10	down
ITGA5	-6.52	0.0179	10	down
PTPRB	-6.44	0.0391	10	down
SOCS3	-6.4	0.00693	10	down
KCNK5	-6.4	0.0172	10	down
SERPINB2	-6.34	0.0465	10	down
GBP3	-6.26	0.00928	10	down
ALDOB	-6.12	0.0664	10	down
CCN2	-6.11	0.000298	10	down
ROBO4	-6.09	0.0596	10	down
KRT23	-6.08	0.00119	10	down
HES1	-5.94	0.0778	10	down
SOX18	-5.89	0.0376	10	down
PECAM1	-5.77	0.0376	10	down
EPHA2	-5.75	0.00928	10	down
C3	-5.73	0.000856	10	down
FGFR2	-5.72	0.0249	10	down
CDC42EP1	-5.67	0.0235	10	down
BCAT1	-5.62	0.0254	10	down
IFITM3	-5.62	0.037	10	down
IQGAP2	-5.61	0.033	10	down
TEAD2	-5.6	0.0162	10	down
ITGB6	-5.58	0.033	10	down
CLDN1	-5.56	0.0174	10	down
PROM1	-5.53	0.00605	10	down
ADGRF5	-5.52	0.083	10	down
NEK6	-5.51	0.0113	10	down
TCIM	-5.49	0.0129	10	down
ITGB4	-5.4	0.0296	10	down
CCN1	-5.4	0.0775	10	down
TGFB2	-5.33	0.0179	10	down
PMEPA1	-5.32	0.000298	10	down
CLDN10	-5.21	0.0865	10	down
SERPING1	-5.2	0.000125	10	down
VTCN1	-5.16	0.0495	10	down
PODXL	-5.16	0.0585	10	down
COL4A2	-5.1	0.0656	10	down
NRARP	-5.1	0.0698	10	down
SMO	-5.05	0.0996	10	down
FGFRL1	-4.96	0.00953	10	down
NTN4	-4.96	0.0208	10	down
THBS1	-4.93	0.00255	10	down
MUC6	-4.92	0.0946	10	down
ABCC3	-4.79	0.044	10	down
AQP1	-4.76	0.000718	10	down
WWTR1	-4.72	0.0156	10	down
HOMER3	-4.72	0.083	10	down
TNFAIP2	-4.6	0.0179	10	down
ARHGAP31	-4.54	0.0947	10	down
KIRREL1	-4.51	0.0964	10	down
GPRC5B	-4.45	0.00693	10	down
SERPINA5	-4.42	0.00928	10	down
EGFR	-4.39	0.0166	10	down
MCAM	-4.33	0.0892	10	down
MET	-4.26	0.0698	10	down
TACSTD2	-4.24	0.00119	10	down
MXRA5	-4.18	0.0166	10	down
LYZ	-4.17	0.00329	10	down
AC013275.1	-4.14	0.0133	10	down
H19	-4.08	0.00197	10	down
ENC1	-4.07	0.0088	10	down
REG1A	-4.06	0.0013	10	down
PTPN14	-3.93	0.0104	10	down
TNFAIP3	-3.94	0.0156	10	down
GBP2	-3.92	0.0818	10	down
GCOM1	-3.9	0.0317	10	down
RASEF	-3.78	0.05	10	down
SPP1	-3.77	0.0117	10	down
CTSS	-3.73	0.0926	10	down
ALDH1A3	-3.71	7.4e-05	10	down
PRSS2	-3.71	0.0403	10	down
FSTL1	-3.68	0.00206	10	down
PRSS2	-3.63	0.0301	10	down
CAV2	-3.61	0.0288	10	down
KRT7	-3.58	0.000539	10	down
IL32	-3.57	0.00779	10	down
SSTR5-AS1	-3.56	0.0336	10	down
TMEM63A	-3.55	0.0947	10	down
ALB	-3.52	0.0608	10	down
PIGR	-3.5	0.000777	10	down
COL18A1	-3.48	0.0296	10	down
UACA	-3.43	0.0502	10	down
HSPG2	-3.38	0.0176	10	down
SAMD11	-3.37	0.0585	10	down
ANPEP	-3.33	0.0113	10	down
CFTR	-3.29	0.000593	10	down
JCAD	-3.27	0.0323	10	down
YAP1	-3.27	0.0218	10	down
SLC3A1	-3.25	0.0305	10	down
YBX3	-3.24	0.0134	10	down
CPB1	-3.15	0.0218	10	down
MUC1	-3.13	0.00267	10	down
NFIB	-3.12	0.033	10	down
FLRT2	-3.1	0.0119	10	down
GAS6	-3.03	0.0105	10	down
PAG1	-2.94	0.0698	10	down
KCNQ2	-2.88	0.0947	10	down
FILIP1L	-2.85	0.00693	10	down
CD74	-2.84	0.0162	10	down
ZFP36L1	-2.83	0.083	10	down
SDC4	-2.77	0.0376	10	down
SVIL	-2.7	0.0113	10	down
KLHDC8A	-2.69	0.0359	10	down
KRT80	-2.67	0.083	10	down
FOSL2	-2.56	0.0962	10	down
KLF13	-2.56	0.0625	10	down
JAG1	-2.53	0.0343	10	down
SPINK1	-2.5	0.095	10	down
SLC4A4	-2.47	0.00586	10	down
KRT19	-2.46	0.00953	10	down
CPA1	-2.42	0.0453	10	down
IGFBP3	-2.37	0.0629	10	down
CD44	-2.3	0.00965	10	down
CYP1A1	-2.15	0.00206	10	down
DHRS2	-1.82	0.0188	10	down
ANXA4	-1.71	0.091	10	down
ONECUT2	-1.47	0.0892	10	down
FAM171A1	-1.41	0.0963	10	down
