# Supplementary material for: Fluorescein-based sensors to purify human α-cells for functional and transcriptomic analyses
Source: eLife. 2023 Sep 21;12:e85056. doi: 10.7554/eLife.85056 (PMC10567109; doi:10.7554/eLife.85056)
Supplement: Supplementary file 5. [file elife-85056-supp5.xlsx]

## Sheet: Supplementary File 5
Supplementary File 5. Pathway analysis of commonly downregulated genes on days 5 and 10 in the unsorted pseudoislets compared to native islets.
p-value	q-value	pathway	source	external_id	members_input_overlap	members_input_overlap_geneids	size	effective_size
1.25e-11	5.32e-09	Extracellular matrix organization	Reactome	R-HSA-1474244	PECAM1; TGFB2; SDC4; ITGB4; ITGB6; COL18A1; CD44; HSPG2; NTN4; ITGA5; THBS1; PRSS2; SPP1; COL4A2; MMP7; CTSS; KDR; MMP1	3791; 4312; 7042; 80781; 5175; 7057; 3691; 3694; 59277; 1284; 6696; 5645; 3678; 1520; 4316; 3339; 960; 6385	287	287
1.07e-10	2.28e-08	Integrin cell surface interactions	Reactome	R-HSA-216083	PECAM1; ITGB6; COL18A1; CD44; HSPG2; ITGA5; THBS1; SPP1; COL4A2; KDR	3791; 80781; 7057; 1284; 3339; 6696; 3694; 960; 3678; 5175	66	66
3.02e-09	4.29e-07	Hippo-Merlin Signaling Dysregulation	Wikipathways	WP4541	ITGB4; CCN2; ITGB6; CD44; EGFR; ITGA5; EPHA2; MET; TEAD2; FGFR2; KDR	4233; 3791; 1490; 1956; 3678; 2263; 8463; 3691; 3694; 960; 1969	120	120
3.37e-08	3.59e-06	ECM-receptor interaction - Homo sapiens (human)	KEGG	path:hsa04512	ITGB4; ITGB6; CD44; HSPG2; SDC4; ITGA5; THBS1; SPP1; COL4A2	6696; 3339; 3678; 3691; 3694; 6385; 1284; 7057; 960	88	88
7.57e-07	5.51e-05	Proteoglycans in cancer - Homo sapiens (human)	KEGG	path:hsa05205	TGFB2; SDC4; HSPG2; EGFR; ITGA5; THBS1; SMO; MET; CD44; CAV2; KDR	6608; 3678; 4233; 3791; 3339; 858; 7042; 7057; 1956; 6385; 960	205	205
7.77e-07	5.51e-05	Complement system	Wikipathways	WP2806	CRP; ALB; CFB; THBS1; SERPING1; SPP1; C3; APCS	213; 7057; 718; 710; 1401; 629; 6696; 325	93	93
1.7e-06	0.000102686	Degradation of the extracellular matrix	Reactome	R-HSA-1474228	COL18A1; CD44; HSPG2; PRSS2; SPP1; MMP7; CTSS; MMP1	4312; 5645; 80781; 3339; 6696; 4316; 1520; 960	103	103
1.93e-06	0.000102686	Assembly of collagen fibrils and other multimeric structures	Reactome	R-HSA-2022090	ITGB4; COL18A1; COL4A2; MMP7; CTSS; MMP1	80781; 4312; 1520; 3691; 4316; 1284	47	47
3.54e-06	0.000167518	Netrin-UNC5B signaling pathway	Wikipathways	WP4747	ITGB4; CCN2; NTN4; ROBO4; KDR; YAP1	10413; 3791; 3691; 59277; 1490; 54538	52	52
4.26e-06	0.000181555	Focal Adhesion	Wikipathways	WP306	ITGB4; ITGB6; EGFR; ITGA5; THBS1; MET; SPP1; COL4A2; CAV2; KDR	3791; 7057; 4233; 3678; 3691; 3694; 6696; 858; 1284; 1956	198	198
4.87e-06	0.000188695	Focal adhesion - Homo sapiens (human)	KEGG	path:hsa04510	ITGB4; ITGB6; EGFR; ITGA5; THBS1; MET; SPP1; COL4A2; CAV2; KDR	6696; 3678; 3691; 3694; 4233; 3791; 1284; 858; 7057; 1956	201	201
6.84e-06	0.00024271	Integrin	INOH	None	ITGB4; ITGB6; COL18A1; CD44; HSPG2; SDC4; ITGA5; COL4A2	3691; 3694; 80781; 1284; 3339; 3678; 960; 6385	124	124
1.73e-05	0.000566133	RUNX3 regulates YAP1-mediated transcription	Reactome	R-HSA-8951671	TEAD2; CCN2; YAP1	8463; 10413; 1490	7	7
1.88e-05	0.000570837	Protein digestion and absorption - Homo sapiens (human)	KEGG	path:hsa04974	CPA1; COL18A1; KCNK5; SLC3A1; CPB1; PRSS2; COL4A2	5645; 1284; 1360; 6519; 80781; 8645; 1357	103	103
2.05e-05	0.000583317	Non-integrin membrane-ECM interactions	Reactome	R-HSA-3000171	SDC4; HSPG2; NTN4; ITGB4; THBS1	59277; 7057; 3691; 3339; 6385	42	42
2.59e-05	0.000689296	Beta3 integrin cell surface interactions	PID	integrin3_pathway	SDC4; SPP1; PECAM1; KDR; THBS1	3791; 7057; 6696; 6385; 5175	44	44
3.07e-05	0.000769708	Focal Adhesion-PI3K-Akt-mTOR-signaling pathway	Wikipathways	WP3932	EPHA2; ITGB4; ITGB6; EGFR; ITGA5; THBS1; MET; SPP1; COL4A2; FGFR2; KDR	7057; 3678; 2263; 3791; 3691; 3694; 4233; 6696; 1969; 1284; 1956	302	302
3.37e-05	0.000798706	Neutrophil degranulation	Reactome	R-HSA-6798695	TMEM63A; PECAM1; SERPINA3; LCN2; CD44; LYZ; PIGR; PRSS2; ANPEP; OLFM4; C3; CTSS; IQGAP2; PTPRB	5175; 12; 9725; 960; 290; 5645; 10788; 3934; 1520; 5787; 4069; 718; 5284; 10562	487	486
4.1e-05	0.000918796	YAP1- and WWTR1 (TAZ)-stimulated gene expression	Reactome	R-HSA-2032785	WWTR1; TEAD2; YAP1	8463; 10413; 25937	9	9
8.73e-05	0.00170684	PI3K-Akt signaling pathway	Wikipathways	WP4172	EPHA2; ITGB4; ITGB6; EGFR; ITGA5; THBS1; MET; SPP1; COL4A2; FGFR2; KDR	7057; 3678; 2263; 3791; 3691; 3694; 4233; 6696; 1969; 1284; 1956	340	339
8.79e-05	0.00170684	Platelet degranulation	Reactome	R-HSA-114608	PECAM1; TGFB2; SERPINA3; ALB; THBS1; SERPING1; GAS6	7042; 2621; 5175; 7057; 12; 710; 213	131	131
8.99e-05	0.00170684	Collagen formation	Reactome	R-HSA-1474290	ITGB4; COL18A1; COL4A2; MMP7; CTSS; MMP1	4312; 3691; 80781; 1284; 1520; 4316	91	91
9.22e-05	0.00170684	Extracellular vesicle-mediated signaling in recipient cells	Wikipathways	WP2870	MET; TGFB2; EGFR; PROM1	8842; 1956; 7042; 4233	30	30
0.000111256	0.00197479	Response to elevated platelet cytosolic Ca2+	Reactome	R-HSA-76005	PECAM1; TGFB2; SERPINA3; ALB; THBS1; SERPING1; GAS6	7042; 2621; 5175; 7057; 12; 710; 213	136	136
0.000124933	0.00212886	PI3K-Akt signaling pathway - Homo sapiens (human)	KEGG	path:hsa04151	ITGB4; ITGB6; EGFR; EPHA2; THBS1; ITGA5; MET; SPP1; COL4A2; FGFR2; KDR	4233; 2263; 6696; 7057; 1284; 1969; 3678; 3691; 3694; 3791; 1956	354	353
0.000135715	0.00222364	Pathways Regulating Hippo Signaling	Wikipathways	WP4540	EGFR; EPHA2; MET; TEAD2; FGFR2; KDR	4233; 3791; 1956; 8463; 2263; 1969	98	98
0.000169168	0.00259726	Pancreatic secretion - Homo sapiens (human)	KEGG	path:hsa04972	AMY2A; CPA1; CPB1; SLC4A4; PRSS2; CFTR	5645; 1080; 279; 1357; 1360; 8671	102	102
0.000170712	0.00259726	Collagen degradation	Reactome	R-HSA-1442490	COL18A1; MMP7; PRSS2; MMP1	80781; 4312; 4316; 5645	35	35
0.000283171	0.00415968	EGFR1	NetPath	Pathway_EGFR1	GJA1; ITGB4; SOCS3; EGFR; ALB; EPHA2; MET; KRT7; SDC4; KIRREL1; CAV2; ANXA4	3855; 213; 1969; 2697; 3691; 858; 9021; 55243; 1956; 4233; 307; 6385	455	454
0.000380189	0.0052629	Alternative complement activation	Reactome	R-HSA-173736	C3; CFB	718; 629	4	4
0.000382981	0.0052629	Syndecan-1-mediated signaling events	PID	syndecan_1_pathway	MMP7; MET; FGFR2; MMP1	4316; 2263; 4312; 4233	43	43
0.000486525	0.00641761	Regulation of Insulin-like Growth Factor (IGF) transport and uptake by Insulin-like Growth Factor Binding Proteins (IGFBPs)	Reactome	R-HSA-381426	ALB; FSTL1; SPP1; C3; MMP1; GAS6	4312; 2621; 11167; 718; 6696; 213	124	124
0.000497139	0.00641761	Aryl Hydrocarbon Receptor Pathway	Wikipathways	WP2873	CYP1A1; SERPINB2; EGFR; HES1	5055; 1543; 1956; 3280	46	46
0.000521435	0.00653328	Syndecan interactions	Reactome	R-HSA-3000170	SDC4; ITGB4; THBS1	7057; 3691; 6385	20	20
0.000570559	0.00694451	EGFR Tyrosine Kinase Inhibitor Resistance	Wikipathways	WP4806	MET; EGFR; FGFR2; KDR; GAS6	3791; 2263; 2621; 4233; 1956	84	84
0.000602384	0.00696331	Complement and coagulation cascades - Homo sapiens (human)	KEGG	path:hsa04610	C3; SERPING1; SERPINB2; CFB; SERPINA5	629; 5055; 5104; 718; 710	85	85
0.000604795	0.00696331	Galanin receptor pathway	Wikipathways	WP4970	CRP; KRT19; YAP1	10413; 3880; 1401	21	21
0.000633658	0.00710364	Transcriptional regulation by RUNX3	Reactome	R-HSA-8878159	TEAD2; HES1; CCN2; YAP1	10413; 1490; 8463; 3280	49	49
0.000684531	0.00741461	Malaria - Homo sapiens (human)	KEGG	path:hsa05144	MET; TGFB2; PECAM1; THBS1	4233; 7042; 7057; 5175	50	50
0.000696208	0.00741461	Extracellular vesicles in the crosstalk of cardiac cells	Wikipathways	WP4300	SPP1; EGFR; KDR	3791; 1956; 6696	22	22
0.000764905	0.0078857	Innate Immune System	Reactome	R-HSA-168249	TMEM63A; PECAM1; SERPINA3; LCN2; SERPING1; CD44; MUC1; CFB; MUC6; LYZ; PIGR; PRSS2; ANPEP; PTPRB; OLFM4; C3; CTSS; IQGAP2; REG3A	5175; 12; 9725; 960; 290; 5068; 5645; 629; 710; 10788; 4588; 3934; 4582; 1520; 5787; 4069; 718; 5284; 10562	1065	1064
0.000795975	0.0078857	RUNX2 regulates osteoblast differentiation	Reactome	R-HSA-8940973	WWTR1; HES1; YAP1	10413; 25937; 3280	23	23
0.000795975	0.0078857	Laminin interactions	Reactome	R-HSA-3000157	COL18A1; HSPG2; ITGB4	80781; 3691; 3339	23	23
0.000854457	0.0082727	Posttranslational regulation of adherens junction stability and dissassembly	PID	ajdiss_2pathway	MMP7; MET; EGFR; MMP1	4312; 4316; 1956; 4233	53	53
0.000940514	0.00870998	Activation of C3 and C5	Reactome	R-HSA-174577	C3; CFB	718; 629	6	6
0.000940514	0.00870998	Robo4 and VEGF Signaling Pathways Crosstalk	Wikipathways	WP3943	ROBO4; KDR	3791; 54538	6	6
0.00103071	0.0091473	Hemostasis	Reactome	R-HSA-109582	CD74; PECAM1; TGFB2; SERPINA3; SERPINA5; MMP1; CD44; SDC4; ITGA5; THBS1; SERPING1; ALB; SERPINB2; GAS6	5055; 2621; 6385; 5175; 12; 960; 213; 7042; 972; 7057; 710; 5104; 4312; 3678	677	677
0.00105215	0.0091473	FGF signaling pathway	PID	fgf_pathway	SPP1; FGFR2; SDC4; MET	2263; 6696; 6385; 4233	56	56
0.00105215	0.0091473	Hepatitis C and Hepatocellular Carcinoma	Wikipathways	WP3646	PODXL; CD44; COL4A2; MMP1	4312; 1284; 960; 5420	56	56
0.00127996	0.0109052	Complement and Coagulation Cascades	Wikipathways	WP558	C3; SERPING1; CFB; SERPINA5	629; 718; 710; 5104	59	59
0.00158578	0.0129912	Activation of Matrix Metalloproteinases	Reactome	R-HSA-1592389	MMP7; PRSS2; MMP1	5645; 4312; 4316	29	29
0.00158578	0.0129912	Hippo signaling pathway - multiple species - Homo sapiens (human)	KEGG	path:hsa04392	WWTR1; TEAD2; YAP1	8463; 10413; 25937	29	29
0.00169835	0.0136509	Post-translational protein phosphorylation	Reactome	R-HSA-8957275	C3; ALB; FSTL1; SPP1; GAS6	2621; 11167; 718; 6696; 213	107	107
0.00173529	0.0136895	Cell surface interactions at the vascular wall	Reactome	R-HSA-202733	CD74; PECAM1; CD44; SDC4; ITGA5; MMP1; GAS6	4312; 2621; 972; 5175; 3678; 960; 6385	215	215
0.00192816	0.0147703	RUNX2 regulates bone development	Reactome	R-HSA-8941326	WWTR1; HES1; YAP1	10413; 25937; 3280	31	31
0.00194164	0.0147703	Beta1 integrin cell surface interactions	PID	integrin1_pathway	COL18A1; SPP1; ITGA5; THBS1	7057; 6696; 80781; 3678	66	66
0.00211527	0.0158089	Syndecan-4-mediated signaling events	PID	syndecan_4_pathway	SDC4; ITGA5; THBS1	7057; 3678; 6385	32	32
0.0022219	0.0162008	Macrophage markers	Wikipathways	WP4146	CD74; LYZ	972; 4069	9	9
0.00224377	0.0162008	Gastrin signaling pathway	Wikipathways	WP4659	CLDN1; EGFR; SERPINB2; MMP7; CD44	9076; 960; 5055; 4316; 1956	114	114
0.00274291	0.0186983	Arf6 signaling events	PID	arf6_pathway	MET; EGFR; EPHA2	1956; 1969; 4233	35	35
0.00274291	0.0186983	Elastic fibre formation	Reactome	R-HSA-1566948	TGFB2; ITGA5; ITGB6	7042; 3694; 3678	35	35
0.00276283	0.0186983	EGFR Transactivation by Gastrin	Reactome	R-HSA-2179392	EGFR; MMP1	4312; 1956	10	10
0.00280913	0.0186983	Extra-nuclear estrogen signaling	Reactome	R-HSA-9009391	CAV2; MMP7; EGFR; MMP1	4312; 1956; 858; 4316	73	73
0.00280913	0.0186983	Transcriptional regulation by RUNX2	Reactome	R-HSA-8878166	WWTR1; HES1; ITGA5; YAP1	10413; 3280; 3678; 25937	73	73
0.00295152	0.0190507	Arrhythmogenic Right Ventricular Cardiomyopathy	Wikipathways	WP2118	ITGA5; GJA1; ITGB4; ITGB6	3691; 3694; 3678; 2697	74	74
0.00295152	0.0190507	RHOG GTPase cycle	Reactome	R-HSA-9013408	CDC42EP1; MCAM; EPHA2; IQGAP2	10788; 1969; 11135; 4162	74	74
0.00321864	0.0204648	Validated transcriptional targets of AP1 family members Fra1 and Fra2	PID	fra_pathway	GJA1; ITGB4; MMP1	4312; 3691; 2697	37	37
0.00335911	0.0208456	regulators of bone mineralization	BioCarta	npp1pathway	SPP1; COL4A2	1284; 6696	11	11
0.00340819	0.0208456	Arrhythmogenic right ventricular cardiomyopathy - Homo sapiens (human)	KEGG	path:hsa05412	GJA1; ITGB6; ITGA5; ITGB4	2697; 3678; 3691; 3694	77	77
0.00345228	0.0208456	Nervous system development	Reactome	R-HSA-9675108	WWTR1; NTN4; EGFR; ITGA5; EPHA2; MET; KCNQ2; COL4A2; YAP1	59277; 10413; 1969; 25937; 3678; 1956; 4233; 1284; 3785	379	379
0.00347427	0.0208456	Signaling events mediated by TCPTP	PID	tcptp_pathway	MET; EGFR; KDR	3791; 1956; 4233	38	38
0.00395495	0.0231535	Ebola Virus Pathway on Host	Wikipathways	WP4217	CAV2; EGFR; ITGA5; SOCS3; GAS6	1956; 3678; 858; 9021; 2621	130	130
0.00401991	0.0231535	Nuclear Receptors Meta-Pathway	Wikipathways	WP2882	CYP1A1; TGFB2; EGFR; EPHA2; ENC1; HES1; SERPINB2; ABCC3	1543; 8714; 7042; 8507; 1956; 5055; 1969; 3280	317	317
0.00402197	0.0231535	Bladder cancer	Wikipathways	WP2828	MMP1; EGFR; THBS1	7057; 4312; 1956	40	40
0.00413896	0.0235093	Signaling by Receptor Tyrosine Kinases	Reactome	R-HSA-9006934	FGFRL1; EGFR; THBS1; MET; FLRT2; SPP1; COL4A2; FGFR2; KDR; YAP1	23768; 6696; 10413; 7057; 4233; 2263; 3791; 1956; 1284; 53834	464	464
0.00422026	0.0236557	TGF-beta Signaling Pathway	Wikipathways	WP366	MMP1; MET; YAP1; ITGB4; THBS1	7057; 4233; 10413; 3691; 4312	132	132
0.00431438	0.0238691	Bladder cancer - Homo sapiens (human)	KEGG	path:hsa05219	MMP1; EGFR; THBS1	7057; 4312; 1956	41	41
0.00447096	0.0244183	Signal Transduction	Reactome	R-HSA-162582	FGFRL1; MCAM; EGFR; EPHA2; SMO; FSTL1; CAV2; IQGAP2; ALDH1A3; MET; UACA; THBS1; C3; SPP1; KDR; CDC42EP1; PMEPA1; FLRT2; IL32; COL4A2; HES1; FGFR2; YAP1; GJA1; SOCS3; WWTR1; ARHGAP31; ADH1C; MMP7; CFTR; MMP1	4233; 1080; 4316; 2263; 25937; 3280; 1956; 55075; 1284; 6696; 10788; 9021; 126; 53834; 23768; 56937; 220; 57514; 2697; 858; 4312; 3791; 9235; 11135; 10413; 4162; 7057; 11167; 1969; 6608; 718	2432	2431
0.00461937	0.0249095	Stabilization and expansion of the E-cadherin adherens junction	PID	ecadherin_stabilization_pathway	MET; EGFR; EPHA2	1956; 1969; 4233	42	42
0.0049371	0.0259655	miRNA targets in ECM and membrane receptors	Wikipathways	WP2911	THBS1; COL4A2; ITGB6	3694; 7057; 1284	43	43
0.0049371	0.0259655	Genes controlling nephrogenesis	Wikipathways	WP4823	KIRREL1; FGFR2; KDR	55243; 3791; 2263	43	43
0.0050619	0.0262972	Pathways in clear cell renal cell carcinoma	Wikipathways	WP4018	TGFB2; ALDOB; EGFR; KDR	3791; 1956; 7042; 229	86	86
0.00520111	0.0265507	Human papillomavirus infection - Homo sapiens (human)	KEGG	path:hsa05165	ITGB4; ITGB6; EGFR; ITGA5; THBS1; SPP1; COL4A2; HES1	6696; 3678; 3691; 3694; 3280; 1284; 1956; 7057	331	331
0.00526771	0.0265507	Urokinase-type plasminogen activator (uPA) and uPAR-mediated signaling	PID	upa_upar_pathway	EGFR; ITGA5; MMP1	4312; 1956; 3678	44	44
0.00529768	0.0265507	Platelet activation, signaling and aggregation	Reactome	R-HSA-76002	PECAM1; TGFB2; SERPINA3; ALB; THBS1; SERPING1; GAS6	7042; 2621; 5175; 7057; 12; 710; 213	263	263
0.00561135	0.0277958	a6b1 and a6b4 Integrin signaling	PID	a6b1_a6b4_integrin_pathway	MET; EGFR; ITGB4	3691; 1956; 4233	45	45
0.00574047	0.0281085	Direct p53 effectors	PID	p53downstreampathway	COL18A1; MET; EGFR; EPHA2; SPP1	1956; 1969; 4233; 80781; 6696	142	142
0.00594392	0.0282493	Hypertrophic cardiomyopathy - Homo sapiens (human)	KEGG	path:hsa05410	TGFB2; ITGB6; ITGA5; ITGB4	3678; 3691; 3694; 7042	90	90
0.00594392	0.0282493	Bile secretion - Homo sapiens (human)	KEGG	path:hsa04976	SLC4A4; AQP1; CFTR; ABCC3	8714; 1080; 358; 8671	90	90
0.00596816	0.0282493	Mechanoregulation and pathology of YAP-TAZ via Hippo and non-Hippo mechanisms	Wikipathways	WP4534	TEAD2; ITGB4; ITGB6	8463; 3694; 3691	46	46
0.0062798	0.0293489	Fatty Acid Omega Oxidation	Wikipathways	WP206	CYP1A1; ADH1C	1543; 126	15	15
0.00633826	0.0293489	Development of ureteric collection system	Wikipathways	WP5053	SMO; TGFB2; FGFR2	6608; 2263; 7042	47	47
0.00681872	0.0308042	Cell adhesion molecules - Homo sapiens (human)	KEGG	path:hsa04514	PECAM1; CLDN10; VTCN1; SDC4; CLDN1	6385; 79679; 5175; 9071; 9076	149	148
0.00692291	0.0308042	Staphylococcus aureus infection - Homo sapiens (human)	KEGG	path:hsa05150	C3; KRT23; CFB; KRT19	629; 718; 3880; 25984	96	94
0.00692291	0.0308042	RAC3 GTPase cycle	Reactome	R-HSA-9013423	CDC42EP1; IL32; EPHA2; MCAM	1969; 4162; 9235; 11135	94	94
0.0069418	0.0308042	Rap1 signaling pathway - Homo sapiens (human)	KEGG	path:hsa04015	EGFR; EPHA2; THBS1; MET; FGFR2; KDR	2263; 3791; 4233; 7057; 1969; 1956	210	210
0.00713946	0.0312254	Recycling of bile acids and salts	Reactome	R-HSA-159418	ALB; ABCC3	213; 8714	16	16
0.00718331	0.0312254	Dilated cardiomyopathy - Homo sapiens (human)	KEGG	path:hsa05414	ITGB4; ITGA5; TGFB2; ITGB6	3678; 3694; 3691; 7042	96	95
0.00795398	0.033796	Vitamin B12 metabolism	Wikipathways	WP1533	CRP; SERPINA3; ALB	1401; 213; 12	51	51
0.00800315	0.033796	Antimicrobial peptides	Reactome	R-HSA-6803157	REG3A; PRSS2; LYZ; LCN2	3934; 4069; 5068; 5645	98	98
0.00801268	0.033796	Developmental Biology	Reactome	R-HSA-1266738	KCNQ2; WWTR1; KRT23; NTN4; EPHA2; ITGA5; MET; KRT7; COL4A2; EGFR; KRT19; YAP1	3855; 59277; 10413; 1969; 25984; 25937; 3678; 1956; 3880; 4233; 1284; 3785	676	676
0.00827573	0.0345634	Regulation of actin cytoskeleton - Homo sapiens (human)	KEGG	path:hsa04810	ITGB4; ITGB6; EGFR; ITGA5; FGFR2; IQGAP2	3678; 3694; 3691; 2263; 10788; 1956	218	218
0.00869106	0.0358641	Hippo signaling pathway - Homo sapiens (human)	KEGG	path:hsa04390	WWTR1; TEAD2; TGFB2; CCN2; YAP1	10413; 8463; 25937; 7042; 1490	157	157
0.00884456	0.0358641	Apoptosis-related network due to altered Notch3 in ovarian cancer	Wikipathways	WP2864	YBX3; SOCS3; THBS1	7057; 9021; 8531	53	53
0.00888225	0.0358641	Integrin-mediated Cell Adhesion	Wikipathways	WP185	ITGB4; CAV2; ITGA5; ITGB6	3678; 3694; 3691; 858	101	101
0.00900813	0.0358641	Metabolism of Angiotensinogen to Angiotensins	Reactome	R-HSA-2022377	ANPEP; CPB1	1360; 290	18	18
0.00900813	0.0358641	miR-509-3p alteration of YAP1-ECM axis	Wikipathways	WP3967	TEAD2; YAP1	8463; 10413	18	18
0.00921339	0.0360585	RHO GTPase cycle	Reactome	R-HSA-9012999	GJA1; CDC42EP1; EPHA2; UACA; ARHGAP31; IL32; MCAM; CFTR; IQGAP2	1080; 57514; 1969; 4162; 10788; 55075; 2697; 9235; 11135	442	442
0.00931088	0.0360585	The Overlap Between Signal Transduction Pathways that Contribute to a Range of LMNA Laminopathies	Wikipathways	WP4879	HES1; TGFB2; SPP1	3280; 7042; 6696	54	54
0.00931088	0.0360585	Signaling by PDGF	Reactome	R-HSA-186797	SPP1; COL4A2; THBS1	7057; 6696; 1284	54	54
0.00943416	0.0362068	Immune System	Reactome	R-HSA-168256	CD74; LCN2; SERPING1; OLFM4; IQGAP2; PECAM1; SERPINA3; LYZ; C3; ANPEP; IFITM3; GBP3; CD44; MUC1; MUC6; PIGR; IL32; CTSS; TMEM63A; SOCS3; CFB; PRSS2; PTPRB; REG3A	4069; 290; 5068; 710; 9021; 5175; 960; 4582; 5645; 10788; 1520; 5787; 629; 10562; 12; 9725; 972; 2635; 9235; 10410; 4588; 3934; 718; 5284	1828	1827
0.00962746	0.0366187	Epithelial to mesenchymal transition in colorectal cancer	Wikipathways	WP4239	CLDN1; CLDN10; COL4A2; TGFB2; ITGA5	9076; 9071; 7042; 3678; 1284	161	161
0.00979134	0.0369125	TGF-beta Receptor Signaling	Wikipathways	WP560	THBS1; SPP1; ITGB6	3694; 7057; 6696	55	55
