# Supplementary material for: Fluorescein-based sensors to purify human α-cells for functional and transcriptomic analyses
Source: eLife. 2023 Sep 21;12:e85056. doi: 10.7554/eLife.85056 (PMC10567109; doi:10.7554/eLife.85056)
Supplement: Supplementary file 6. [file elife-85056-supp6.xlsx]

## Sheet: Supplementary File 6
Supplementary File 6. Progressively up or down regulated genes over the period from day 0 to day 10.
	⍺-pseudoislets			Unsorted pseudoislets			Native islets
	FDR	Slope	Direction	FDR	Slope	Direction	FDR	Slope	Direction
Downregulated exclusively in ⍺-pseudoislets (153 genes)
AC093673.1	0.0629	-0.564	down	0.82	-0.207	unchanged	0.987	-0.122	unchanged
ADAMTSL2	0.0496	-0.197	down	0.581	-0.124	unchanged	0.958	-0.0519	unchanged
ADGRG1	0.0777	-0.132	down	0.931	-0.0317	unchanged	0.941	-0.0413	unchanged
ADM	0.0328	-0.313	down	0.22	-0.196	unchanged	0.227	-0.244	unchanged
AK4	0.0777	-0.291	down	0.688	-0.118	unchanged	0.999	0.0038	unchanged
AKR1C2	0.0482	-0.56	down	0.98	0.0675	unchanged	0.449	-0.333	unchanged
ANPEP	0.0209	-0.391	down	0.118	-0.257	unchanged	0.999	-0.00565	unchanged
ARHGAP42	0.0178	-0.453	down	0.863	-0.076	unchanged	0.999	-0.00225	unchanged
ARHGDIB	0.0212	-0.724	down	0.31	-0.463	unchanged	0.512	-0.416	unchanged
ARRDC2	0.0355	-0.234	down	0.123	-0.218	unchanged	0.965	-0.056	unchanged
ATP1B3	0.0335	-0.338	down	0.481	-0.219	unchanged	0.999	0.0084	unchanged
B4GALT5	0.0783	-0.161	down	0.859	-0.0633	unchanged	0.968	-0.0402	unchanged
BACH2	0.0777	-0.328	down	0.632	-0.205	unchanged	0.989	-0.0723	unchanged
BAMBI	0.0277	-0.291	down	0.953	-0.043	unchanged	0.944	-0.0632	unchanged
BCL2L11	0.0798	-0.171	down	0.807	-0.0789	unchanged	0.999	0.00763	unchanged
BDKRB2	0.0924	-0.337	down	0.112	-0.406	unchanged	0.999	0.0139	unchanged
BHLHE40	0.00791	-0.252	down	0.393	-0.128	unchanged	0.689	-0.0995	unchanged
BMP2K	0.0983	-0.185	down	0.815	-0.084	unchanged	0.999	-0.0134	unchanged
C1orf54	0.0486	-0.498	down	0.988	-0.0471	unchanged	0.996	0.0714	unchanged
C2CD4A	0.0163	-0.288	down	0.411	-0.175	unchanged	0.999	-0.00858	unchanged
C2CD4B	0.0113	-0.272	down	0.439	-0.156	unchanged	0.999	-0.011	unchanged
C3orf52	0.0384	-0.266	down	0.549	-0.158	unchanged	0.999	-0.0158	unchanged
CAMK2G	0.0138	-0.246	down	0.443	-0.151	unchanged	0.999	-0.00257	unchanged
CBARP	0.0429	-0.345	down	0.847	-0.118	unchanged	0.999	-0.0167	unchanged
CCDC6	0.0901	-0.124	down	0.826	-0.0564	unchanged	0.999	-0.0188	unchanged
CCDC62	0.099	-0.446	down	0.993	0.0379	unchanged	0.999	0.00902	unchanged
CDR2	0.0876	-0.192	down	0.714	-0.107	unchanged	0.999	-0.00763	unchanged
CEMIP	0.0757	-0.607	down	0.432	-0.491	unchanged	0.999	-0.0524	unchanged
CHGB	0.0138	-0.231	down	0.839	-0.0748	unchanged	0.926	-0.0611	unchanged
CIT	0.0757	-0.498	down	0.464	-0.359	unchanged	0.999	0.0104	unchanged
COL16A1	0.0881	-0.38	down	0.809	-0.128	unchanged	0.635	-0.195	unchanged
CP	0.0435	-0.472	down	0.616	-0.334	unchanged	0.519	-0.382	unchanged
CPA1	0.0841	-0.225	down	0.687	-0.125	unchanged	0.996	0.0302	unchanged
CREB5	0.012	-0.417	down	0.357	-0.218	unchanged	0.947	0.073	unchanged
CREM	0.0212	-0.336	down	0.703	-0.146	unchanged	0.999	0.0118	unchanged
CSRNP1	0.0166	-0.224	down	0.445	-0.133	unchanged	0.999	0.0142	unchanged
CSRP1	0.0279	-0.226	down	0.557	-0.136	unchanged	0.999	-0.00183	unchanged
CTSB	0.0697	-0.102	down	0.598	-0.0667	unchanged	0.583	-0.0789	unchanged
CXorf40A	0.00289	-0.383	down	0.114	-0.266	unchanged	0.999	0.0296	unchanged
CYGB	0.0952	-0.772	down	0.144	-0.614	unchanged	0.557	-0.434	unchanged
DDIT4	0.0761	-0.308	down	0.687	-0.155	unchanged	0.975	-0.0618	unchanged
DNAJB5	0.0354	-0.24	down	0.962	-0.0323	unchanged	0.989	-0.0397	unchanged
DPYSL3	0.0636	-0.172	down	0.84	-0.0586	unchanged	0.999	-0.0133	unchanged
EGR1	0.0629	-0.305	down	0.298	-0.25	unchanged	0.999	0.00389	unchanged
EGR3	0.0812	-0.174	down	0.213	-0.166	unchanged	0.965	-0.0489	unchanged
ELF3	0.0881	-0.171	down	0.161	-0.185	unchanged	0.957	-0.0506	unchanged
EPPK1	0.0253	-0.268	down	0.213	-0.214	unchanged	0.999	0.00703	unchanged
ERRFI1	0.0245	-0.304	down	0.23	-0.229	unchanged	0.999	-0.00432	unchanged
FKBP10	0.0841	-0.333	down	0.108	-0.35	unchanged	0.592	-0.199	unchanged
FKBP11	0.0443	-0.206	down	0.756	-0.0979	unchanged	0.886	-0.0716	unchanged
FLNA	0.0629	-0.305	down	0.139	-0.291	unchanged	0.996	-0.0502	unchanged
FLRT3	0.0881	-0.243	down	0.655	-0.158	unchanged	0.999	-0.00383	unchanged
FOS	0.0271	-0.425	down	0.117	-0.342	unchanged	0.999	0.034	unchanged
FOXC1	0.0803	-0.635	down	0.834	-0.31	unchanged	0.999	-0.0184	unchanged
GADD45A	0.0721	-0.168	down	0.861	-0.0637	unchanged	0.999	0.0193	unchanged
GADD45B	0.00283	-0.672	down	0.161	-0.366	unchanged	0.899	-0.15	unchanged
GAREM1	0.0629	-0.182	down	0.8	-0.0816	unchanged	0.996	0.0313	unchanged
GATA2	0.0767	-0.603	down	0.824	-0.297	unchanged	0.926	-0.2	unchanged
GCH1	0.0824	-0.0821	down	0.835	-0.0356	unchanged	0.599	-0.0668	unchanged
GGT1	0.0641	-0.455	down	0.625	-0.21	unchanged	0.999	0.0333	unchanged
GNA13	0.0697	-0.146	down	0.551	-0.0996	unchanged	0.911	-0.051	unchanged
GNG5	0.0697	-0.202	down	0.645	-0.122	unchanged	0.944	-0.0601	unchanged
GRAMD4	0.0858	-0.175	down	0.715	-0.104	unchanged	0.999	-0.0237	unchanged
GRASP	0.0113	-0.224	down	0.402	-0.131	unchanged	0.999	-0.0172	unchanged
GSN	0.0783	-0.18	down	0.716	-0.0967	unchanged	0.793	-0.0837	unchanged
GULP1	0.0104	-0.328	down	0.527	-0.128	unchanged	0.999	0.0222	unchanged
HERPUD1	0.0629	-0.125	down	0.867	-0.0452	unchanged	0.996	-0.0214	unchanged
HK2	0.00807	-0.722	down	0.923	-0.135	unchanged	0.772	-0.219	unchanged
HOMER1	0.0676	-0.258	down	0.411	-0.199	unchanged	0.949	-0.0787	unchanged
HSPA6	0.000467	-0.738	down	0.949	-0.048	unchanged	0.931	-0.0853	unchanged
IER2	0.0979	-0.179	down	0.177	-0.183	unchanged	0.999	-0.00523	unchanged
IFRD1	0.0876	-0.146	down	0.227	-0.14	unchanged	0.996	-0.0251	unchanged
IGSF3	0.0769	-0.268	down	0.979	0.0269	unchanged	0.968	0.0377	unchanged
IRS2	0.0113	-0.264	down	0.756	-0.103	unchanged	0.999	-0.0185	unchanged
ISG20	0.0408	-0.322	down	0.219	-0.248	unchanged	0.999	0.025	unchanged
JOSD1	0.00773	-0.215	down	0.814	-0.0682	unchanged	0.999	-0.0185	unchanged
JUN	0.0812	-0.187	down	0.297	-0.166	unchanged	1	0.000176	unchanged
KLF4	0.0147	-0.733	down	0.293	-0.452	unchanged	0.999	-0.0564	unchanged
LDHA	0.0697	-0.201	down	0.144	-0.22	unchanged	0.999	-0.00623	unchanged
LDLRAD3	0.0335	-0.19	down	0.129	-0.163	unchanged	0.965	-0.039	unchanged
LINC00324	0.0911	-0.452	down	0.302	-0.408	unchanged	0.995	-0.0749	unchanged
LMCD1	0.044	-0.222	down	0.158	-0.218	unchanged	0.999	-0.0138	unchanged
LRRC3	0.0443	-0.582	down	0.709	-0.224	unchanged	0.782	-0.212	unchanged
LRRC59	0.0899	-0.152	down	0.901	-0.0456	unchanged	0.999	-0.0198	unchanged
MEX3B	0.0658	-0.239	down	0.506	-0.155	unchanged	0.633	-0.143	unchanged
MFHAS1	0.0113	-0.486	down	0.932	0.0595	unchanged	0.952	0.0754	unchanged
MIDN	0.0583	-0.193	down	0.375	-0.146	unchanged	0.999	-0.00255	unchanged
MLPH	0.0524	-0.178	down	0.717	-0.0861	unchanged	0.999	-0.0107	unchanged
MSN	0.0113	-0.308	down	0.208	-0.17	unchanged	0.823	-0.0804	unchanged
NFIL3	0.00289	-0.299	down	0.545	-0.128	unchanged	0.915	-0.0639	unchanged
NFKB2	0.0168	-0.239	down	0.892	-0.0586	unchanged	0.996	-0.0304	unchanged
NIFK	0.0697	-0.113	down	0.834	-0.046	unchanged	0.814	-0.0519	unchanged
NPY	0.0418	-0.389	down	0.941	-0.0473	unchanged	0.686	-0.134	unchanged
NR0B1	0.063	-0.202	down	0.886	-0.0595	unchanged	0.957	-0.0523	unchanged
NUAK1	0.0256	-0.226	down	0.321	-0.147	unchanged	0.996	-0.0322	unchanged
NXPH4	0.0355	-0.501	down	0.88	0.159	unchanged	0.968	-0.0933	unchanged
PDE4D	0.0641	-0.103	down	0.79	-0.0491	unchanged	0.999	0.000914	unchanged
PDGFA	0.0693	-0.22	down	0.665	-0.131	unchanged	0.999	-0.0234	unchanged
PDK4	0.0277	-0.373	down	0.7	-0.184	unchanged	0.999	0.00963	unchanged
PDLIM4	0.0629	-0.222	down	0.963	-0.0363	unchanged	0.891	-0.0858	unchanged
PEAK1	0.083	-0.198	down	0.585	-0.14	unchanged	0.999	-0.004	unchanged
PIGR	0.00801	-0.388	down	0.128	-0.212	unchanged	0.999	-0.0144	unchanged
PLEKHO1	0.0777	-0.36	down	0.342	-0.282	unchanged	0.999	-0.00689	unchanged
PMAIP1	0.0683	-0.706	down	0.537	-0.471	unchanged	0.951	-0.225	unchanged
PPARGC1A	0.00965	-0.386	down	0.2	-0.261	unchanged	0.987	0.0597	unchanged
PRSS23	0.0533	-0.202	down	0.108	-0.189	unchanged	0.689	-0.11	unchanged
PRSS8	0.0636	-0.333	down	0.115	-0.285	unchanged	0.996	0.0338	unchanged
PTP4A1	0.0682	-0.179	down	0.795	-0.0836	unchanged	0.999	-0.00757	unchanged
PTPRH	0.0453	-0.194	down	0.67	-0.104	unchanged	0.999	-0.0088	unchanged
RAB11FIP1	0.0682	-0.166	down	0.611	-0.107	unchanged	0.999	-0.0209	unchanged
RARRES2	0.0606	-0.484	down	0.276	-0.294	unchanged	0.604	-0.163	unchanged
RBM38	0.0212	-0.285	down	0.119	-0.215	unchanged	0.984	-0.0432	unchanged
RCN3	0.0697	-0.273	down	0.635	-0.172	unchanged	0.686	-0.167	unchanged
REST	0.0986	-0.283	down	0.223	-0.177	unchanged	0.999	-0.00558	unchanged
RGS9	0.0109	-0.196	down	0.783	-0.0717	unchanged	0.999	-0.018	unchanged
RHOB	0.0052	-0.304	down	0.228	-0.193	unchanged	0.999	0.0198	unchanged
RNF24	0.0906	-0.202	down	0.287	-0.182	unchanged	0.901	-0.0793	unchanged
RSU1	0.0482	-0.205	down	0.275	-0.153	unchanged	0.999	-0.0108	unchanged
S100A6	0.091	-0.152	down	0.124	-0.164	unchanged	0.569	-0.124	unchanged
SAT1	0.0561	-0.193	down	0.164	-0.179	unchanged	0.822	-0.0802	unchanged
SEMA3B	0.0736	-0.539	down	0.181	-0.437	unchanged	0.999	0.0491	unchanged
SH3BP4	0.0629	-0.222	down	0.167	-0.219	unchanged	0.962	-0.0557	unchanged
SIAE	0.0906	-0.113	down	0.834	-0.0503	unchanged	0.999	0.00876	unchanged
SLC18A2	0.012	-0.572	down	0.65	-0.221	unchanged	0.999	0.00762	unchanged
SNAP25	0.0658	-0.162	down	0.837	-0.0657	unchanged	0.994	0.0328	unchanged
SNORA24	0.0898	-0.283	down	0.748	-0.154	unchanged	0.621	-0.194	unchanged
SNORD3B-2	0.0271	-0.426	down	0.439	-0.236	unchanged	0.614	-0.228	unchanged
SOX4	0.0384	-0.227	down	0.196	-0.168	unchanged	0.999	-0.022	unchanged
SPINK1	0.0952	-0.231	down	0.122	-0.25	unchanged	0.877	-0.0818	unchanged
SPNS2	0.0749	-0.385	down	0.307	-0.209	unchanged	0.981	-0.0508	unchanged
SPOCK2	0.0149	-0.781	down	0.402	-0.494	unchanged	0.999	-0.0293	unchanged
SRF	0.013	-0.263	down	0.321	-0.17	unchanged	0.999	0.023	unchanged
STBD1	0.0226	-0.353	down	0.803	-0.113	unchanged	0.874	-0.0995	unchanged
SV2C	0.0783	-0.479	down	0.308	-0.54	unchanged	0.996	0.081	unchanged
SYNPO	0.0959	-0.156	down	0.19	-0.162	unchanged	0.999	-0.0191	unchanged
TAC1	0.015	-0.923	down	0.318	-0.626	unchanged	0.995	-0.172	unchanged
TGFBR2	0.0109	-0.429	down	0.188	-0.266	unchanged	0.996	-0.0446	unchanged
THEMIS2	0.000409	-0.466	down	0.291	-0.18	unchanged	0.832	-0.0888	unchanged
TNFRSF11A	0.0335	-0.167	down	1	-0.000837	unchanged	0.926	-0.0359	unchanged
TNFRSF12A	0.00185	-0.579	down	0.132	-0.263	unchanged	0.968	-0.0623	unchanged
TOP2A	0.0384	-0.662	down	0.484	-0.494	unchanged	0.806	-0.252	unchanged
TPM4	0.0695	-0.241	down	0.417	-0.189	unchanged	0.999	-0.0174	unchanged
URB2	0.0824	-0.171	down	0.987	-0.0208	unchanged	0.999	-0.0188	unchanged
VASP	0.0629	-0.196	down	0.632	-0.119	unchanged	0.996	-0.0374	unchanged
VGF	0.0109	-0.222	down	0.885	-0.0561	unchanged	0.932	-0.0551	unchanged
VPS37B	0.0606	-0.118	down	0.42	-0.0871	unchanged	0.999	0.0126	unchanged
WDR1	0.0869	-0.194	down	0.693	-0.117	unchanged	0.996	-0.0363	unchanged
WEE1	0.0305	-0.31	down	0.154	-0.272	unchanged	0.996	0.0532	unchanged
XBP1	0.0139	-0.182	down	0.907	-0.0407	unchanged	0.883	-0.0567	unchanged
ZNF165	0.0257	-0.323	down	0.439	-0.19	unchanged	0.999	-0.0106	unchanged
ZNF331	0.013	-0.282	down	0.213	-0.207	unchanged	0.996	0.0348	unchanged
ZSCAN12P1	0.0841	-0.431	down	0.816	-0.178	unchanged	0.681	-0.299	unchanged
ZYX	0.00106	-0.447	down	0.131	-0.247	unchanged	0.832	-0.107	unchanged
Downregulated exclusively in unsorted pseudoislets (188 genes)
A2M	0.286	-0.474	unchanged	0.0603	-0.634	down	0.941	-0.101	unchanged
ABI3	0.981	0.021	unchanged	0.0393	-0.681	down	0.227	-0.569	unchanged
ACVRL1	0.853	-0.0999	unchanged	0.0386	-0.635	down	0.686	-0.223	unchanged
ADAMTS1	0.198	-0.415	unchanged	0.026	-0.666	down	0.703	-0.231	unchanged
ADAMTS12	0.224	-0.533	unchanged	0.0106	-0.701	down	0.587	-0.261	unchanged
ADAMTS4	0.225	0.22	unchanged	0.0698	-0.346	down	0.794	-0.11	unchanged
ADAMTS5	0.945	-0.0209	unchanged	0.0413	-0.215	down	0.968	-0.0374	unchanged
ADAMTS7	0.412	-0.267	unchanged	0.0332	-0.671	down	0.228	-0.444	unchanged
ADAMTS9	0.595	-0.145	unchanged	0.000449	-0.581	down	0.519	-0.184	unchanged
ADGRF5	0.961	0.0388	unchanged	0.00901	-0.691	down	0.614	-0.207	unchanged
AEBP1	0.574	-0.164	unchanged	0.0577	-0.405	down	0.615	-0.205	unchanged
AF127577.4	0.798	-0.0497	unchanged	0.0592	-0.352	down	0.8	-0.122	unchanged
AKR1C3	0.117	-0.393	unchanged	0.0808	-0.369	down	0.689	-0.141	unchanged
ANGPT2	0.301	-0.437	unchanged	0.0479	-0.73	down	0.999	-0.0436	unchanged
ANKRD1	0.177	-0.426	unchanged	0.00597	-0.677	down	0.999	-0.0212	unchanged
ANO1	0.548	-0.282	unchanged	0.00481	-0.797	down	0.713	-0.227	unchanged
ANO6	0.604	-0.0657	unchanged	0.0144	-0.286	down	0.779	-0.0905	unchanged
APOE	0.308	-0.321	unchanged	0.0577	-0.479	down	0.707	-0.175	unchanged
ARHGAP31	0.893	-0.0729	unchanged	0.0152	-0.568	down	0.968	-0.0739	unchanged
B3GNT2	0.369	-0.0927	unchanged	0.0688	-0.203	down	0.999	-0.0152	unchanged
BCAT1	0.368	-0.206	unchanged	0.0257	-0.573	down	0.999	-0.00971	unchanged
BZW2	0.243	-0.131	unchanged	0.0935	-0.195	down	0.897	-0.0609	unchanged
C1QB	0.82	-0.116	unchanged	0.0552	-0.519	down	0.187	-0.473	unchanged
C1QC	0.845	-0.104	unchanged	0.0814	-0.6	down	0.576	-0.391	unchanged
C1R	0.108	-0.392	unchanged	0.00732	-0.661	down	0.512	-0.262	unchanged
CAV1	0.109	-0.576	unchanged	0.00346	-0.862	down	0.707	-0.317	unchanged
CAV2	0.446	-0.147	unchanged	0.00483	-0.442	down	0.943	-0.0602	unchanged
CAVIN1	0.12	-0.317	unchanged	0.00494	-0.459	down	0.632	-0.159	unchanged
CD74	0.565	-0.0796	unchanged	0.0342	-0.275	down	0.996	-0.0334	unchanged
CD9	0.144	-0.185	unchanged	0.0286	-0.202	down	0.794	-0.0736	unchanged
CD93	0.991	-0.0164	unchanged	0.023	-0.954	down	0.73	-0.26	unchanged
CDC42EP1	0.359	-0.386	unchanged	0.0202	-0.604	down	0.949	-0.0707	unchanged
CDH11	0.685	-0.183	unchanged	0.0617	-0.575	down	0.559	-0.32	unchanged
CFTR	0.156	-0.233	unchanged	0.0639	-0.217	down	0.999	-0.0109	unchanged
CLDN1	0.16	-0.489	unchanged	0.00481	-0.655	down	0.996	-0.0407	unchanged
CNN2	0.132	-0.29	unchanged	0.0307	-0.533	down	1	0.000599	unchanged
COL15A1	0.189	-0.485	unchanged	0.0219	-0.549	down	0.415	-0.319	unchanged
CRISPLD2	0.995	-0.00483	unchanged	0.0164	-0.414	down	0.733	-0.143	unchanged
CRYAB	0.236	-0.341	unchanged	0.0735	-0.419	down	0.725	-0.194	unchanged
CSPG4	0.665	0.214	unchanged	0.0808	-0.72	down	0.947	-0.169	unchanged
CSRP2	0.567	-0.106	unchanged	0.0286	-0.394	down	0.944	-0.0831	unchanged
CTRB2	0.494	-0.472	unchanged	0.0148	-1.31	down	0.635	-0.712	unchanged
CTSS	0.137	-0.302	unchanged	0.00346	-0.534	down	0.843	-0.106	unchanged
CXCL2	0.121	-0.65	unchanged	0.00166	-1.16	down	0.227	-0.503	unchanged
CXCL3	0.308	-0.372	unchanged	0.0096	-0.789	down	0.128	-0.704	unchanged
CXCL6	0.836	-0.116	unchanged	0.00789	-0.852	down	0.7	-0.257	unchanged
DAB2	0.928	-0.0617	unchanged	0.0377	-0.668	down	0.682	-0.242	unchanged
DKK3	0.897	-0.0373	unchanged	0.0318	-0.301	down	0.599	-0.151	unchanged
DUOXA2	0.272	-0.502	unchanged	0.00481	-1.06	down	0.327	-0.355	unchanged
EDNRA	0.992	-0.0139	unchanged	0.0862	-0.656	down	0.359	-0.494	unchanged
EEPD1	0.29	-0.149	unchanged	0.0941	-0.186	down	0.689	-0.0925	unchanged
EGR2	0.379	-0.436	unchanged	0.0138	-1.15	down	0.999	-0.104	unchanged
EGR4	0.168	-0.678	unchanged	0.0755	-0.954	down	0.999	-0.00496	unchanged
EHD2	0.168	-0.38	unchanged	0.00761	-0.667	down	0.621	-0.236	unchanged
EMILIN1	0.171	-0.506	unchanged	0.0438	-0.663	down	0.371	-0.378	unchanged
EMP1	0.381	-0.416	unchanged	0.0594	-0.701	down	0.686	-0.374	unchanged
ENC1	0.384	-0.231	unchanged	0.0639	-0.334	down	0.999	0.0124	unchanged
ENG	0.38	-0.339	unchanged	0.021	-0.514	down	0.692	-0.184	unchanged
EPS8	0.691	-0.0931	unchanged	0.0462	-0.329	down	0.884	-0.0799	unchanged
ERG	0.755	-0.151	unchanged	0.0326	-0.679	down	0.28	-0.435	unchanged
ESAM	0.68	-0.181	unchanged	0.0916	-0.582	down	0.703	-0.259	unchanged
ESM1	0.646	-0.29	unchanged	0.0216	-0.939	down	0.599	-0.362	unchanged
F2R	0.263	-0.386	unchanged	0.0462	-0.619	down	0.891	-0.132	unchanged
FAM43A	0.581	-0.201	unchanged	0.0945	-0.477	down	0.238	-0.423	unchanged
FGA	0.639	-0.214	unchanged	0.021	-0.852	down	0.669	-0.352	unchanged
FGG	0.265	-0.408	unchanged	0.0387	-0.73	down	0.187	-0.527	unchanged
FGL2	0.488	-0.229	unchanged	0.0169	-0.649	down	0.689	-0.26	unchanged
FLT1	0.538	-0.172	unchanged	0.00169	-0.678	down	0.526	-0.227	unchanged
FMOD	0.224	-0.544	unchanged	0.0106	-0.775	down	0.683	-0.247	unchanged
FPR3	0.54	0.23	unchanged	0.0377	-0.609	down	0.689	-0.293	unchanged
FSTL1	0.313	-0.14	unchanged	0.00461	-0.367	down	0.965	0.046	unchanged
GAS6	0.694	-0.092	unchanged	0.0237	-0.291	down	0.996	0.031	unchanged
GASK1B	0.879	0.0686	unchanged	0.0488	-0.438	down	0.708	-0.157	unchanged
GBP1	0.259	-0.426	unchanged	0.00404	-0.937	down	0.683	-0.301	unchanged
GBP3	0.188	-0.382	unchanged	0.0238	-0.6	down	0.921	-0.077	unchanged
GNB4	0.587	-0.0628	unchanged	0.0945	-0.192	down	0.926	-0.0544	unchanged
GNG11	0.579	-0.242	unchanged	0.0562	-0.647	down	0.242	-0.427	unchanged
GPRC5A	0.413	-0.19	unchanged	0.063	-0.455	down	0.965	0.101	unchanged
GREM2	0.995	0.0047	unchanged	0.0772	-0.392	down	0.999	0.0261	unchanged
HEYL	0.565	-0.256	unchanged	0.0195	-0.613	down	0.512	-0.296	unchanged
HK1	0.382	-0.268	unchanged	0.0805	-0.508	down	0.778	-0.133	unchanged
HLA-B	0.87	-0.055	unchanged	0.0534	-0.493	down	0.942	-0.104	unchanged
HMOX1	0.281	-0.331	unchanged	0.0453	-0.583	down	0.683	-0.297	unchanged
HOMER3	0.3	-0.266	unchanged	0.0824	-0.487	down	0.96	-0.0799	unchanged
ID3	0.577	-0.231	unchanged	0.0577	-0.595	down	0.81	-0.197	unchanged
IER5L	0.821	-0.0909	unchanged	0.069	-0.513	down	0.996	0.0692	unchanged
IFITM2	0.958	-0.0336	unchanged	0.0192	-0.646	down	0.227	-0.348	unchanged
ITGA2	0.667	-0.0533	unchanged	0.0248	-0.257	down	0.962	-0.0481	unchanged
JCAD	0.374	-0.221	unchanged	0.0735	-0.304	down	0.962	-0.0475	unchanged
KCNQ2	0.707	0.114	unchanged	0.0956	-0.291	down	0.999	0.00227	unchanged
KDR	0.879	-0.0967	unchanged	0.0128	-0.871	down	0.689	-0.201	unchanged
KIRREL1	0.31	-0.369	unchanged	0.0764	-0.466	down	0.996	-0.0377	unchanged
KLF10	0.165	-0.143	unchanged	0.0112	-0.256	down	0.996	-0.0287	unchanged
KLF13	0.339	-0.132	unchanged	0.0414	-0.284	down	0.996	0.038	unchanged
KLHDC8A	0.613	-0.0967	unchanged	0.0307	-0.285	down	0.901	-0.0594	unchanged
KRT19	0.218	-0.151	unchanged	0.00192	-0.306	down	0.96	-0.0401	unchanged
LAMA4	0.391	-0.206	unchanged	0.00368	-0.704	down	0.527	-0.247	unchanged
LGALS1	0.317	-0.368	unchanged	0.00205	-0.844	down	0.228	-0.413	unchanged
LHFPL2	0.678	-0.109	unchanged	0.0578	-0.488	down	0.765	-0.175	unchanged
LINC00622	0.485	-0.164	unchanged	0.0946	-0.344	down	0.996	0.0463	unchanged
LRRC32	0.616	-0.198	unchanged	0.00533	-0.717	down	0.315	-0.391	unchanged
LSM11	0.899	-0.0288	unchanged	0.0927	-0.3	down	0.999	0.0252	unchanged
LUM	0.114	-0.594	unchanged	0.0765	-0.542	down	0.224	-0.489	unchanged
LXN	0.781	-0.0612	unchanged	0.0976	-0.318	down	0.999	0.0133	unchanged
LYZ	0.141	-0.37	unchanged	0.0403	-0.335	down	0.874	-0.066	unchanged
MAP3K20	0.729	-0.0899	unchanged	0.0138	-0.399	down	0.968	-0.0594	unchanged
MCAM	0.523	-0.186	unchanged	0.0361	-0.495	down	0.798	-0.111	unchanged
MEDAG	0.946	0.0483	unchanged	0.0385	-0.667	down	0.454	-0.463	unchanged
MET	0.368	-0.195	unchanged	0.00481	-0.579	down	0.929	-0.088	unchanged
MMP1	0.287	-0.451	unchanged	4.36e-05	-1.19	down	0.615	-0.25	unchanged
MPZL2	0.925	0.0596	unchanged	0.0603	-0.617	down	0.769	-0.233	unchanged
MSC	0.826	-0.0985	unchanged	0.0268	-0.6	down	0.33	-0.387	unchanged
MYOF	0.239	-0.362	unchanged	0.0079	-0.533	down	0.976	-0.0593	unchanged
NBPF14	0.173	-0.269	unchanged	0.0144	-0.363	down	0.733	-0.1	unchanged
NEK6	0.131	-0.332	unchanged	0.0336	-0.523	down	0.713	-0.119	unchanged
NFATC1	0.817	-0.116	unchanged	0.0462	-0.725	down	0.991	0.108	unchanged
NID1	0.195	-0.634	unchanged	0.0941	-0.604	down	0.458	-0.384	unchanged
NID2	0.129	-0.649	unchanged	0.0776	-0.654	down	0.602	-0.334	unchanged
NOTCH2	0.228	-0.191	unchanged	0.0386	-0.268	down	0.903	-0.0654	unchanged
NOTCH3	0.124	-0.544	unchanged	0.00813	-0.63	down	0.633	-0.186	unchanged
NRARP	0.145	-0.442	unchanged	0.0175	-0.611	down	0.957	-0.0854	unchanged
NRP2	0.292	-0.232	unchanged	0.0428	-0.402	down	0.938	-0.0923	unchanged
NTN4	0.241	-0.315	unchanged	0.0285	-0.511	down	0.911	-0.0771	unchanged
OSMR	0.623	-0.211	unchanged	0.0455	-0.612	down	0.235	-0.299	unchanged
PAG1	0.543	-0.0974	unchanged	0.00174	-0.445	down	0.996	-0.0376	unchanged
PDGFB	0.927	-0.0378	unchanged	0.0277	-0.493	down	0.932	-0.112	unchanged
PDLIM3	0.3	-0.206	unchanged	0.00794	-0.382	down	0.999	-0.00628	unchanged
PDZK1IP1	0.135	-0.578	unchanged	0.0355	-0.836	down	0.615	-0.345	unchanged
PECAM1	0.828	-0.0931	unchanged	0.00204	-0.774	down	0.531	-0.196	unchanged
PHLDA1	0.165	-0.315	unchanged	0.0164	-0.638	down	0.938	-0.107	unchanged
PHYHIP	0.456	0.204	unchanged	0.0639	-0.371	down	0.81	-0.118	unchanged
PIEZO1	0.332	-0.323	unchanged	0.00346	-0.756	down	0.936	-0.0769	unchanged
PLAUR	0.172	-0.345	unchanged	0.0158	-0.612	down	0.707	-0.229	unchanged
PODXL	0.96	-0.0343	unchanged	0.00372	-0.677	down	0.683	-0.158	unchanged
PPP1R18	0.364	-0.32	unchanged	0.0945	-0.46	down	0.449	-0.35	unchanged
PRAG1	0.956	0.0301	unchanged	0.0578	-0.358	down	0.999	0.0105	unchanged
PRDM1	0.882	-0.0876	unchanged	0.0286	-0.632	down	0.227	-0.478	unchanged
PROM1	0.108	-0.447	unchanged	0.0106	-0.535	down	0.982	0.0471	unchanged
PTPN14	0.109	-0.215	unchanged	0.0134	-0.404	down	1	0.000403	unchanged
PTPRB	0.837	-0.0976	unchanged	0.00829	-0.778	down	0.723	-0.183	unchanged
PXDN	0.809	-0.0772	unchanged	0.031	-0.639	down	0.739	-0.186	unchanged
RASEF	0.87	-0.0621	unchanged	0.0461	-0.398	down	0.995	0.0466	unchanged
RFTN1	0.956	-0.043	unchanged	0.0603	-0.694	down	0.996	0.092	unchanged
RGCC	0.173	-0.449	unchanged	0.0386	-0.598	down	0.999	0.0393	unchanged
RHBDF1	0.667	-0.171	unchanged	0.0865	-0.426	down	0.962	0.0948	unchanged
RHOV	0.766	-0.15	unchanged	0.023	-0.714	down	0.686	-0.257	unchanged
RND3	0.356	-0.118	unchanged	0.0272	-0.296	down	0.915	-0.0799	unchanged
RPS9	0.224	-0.165	unchanged	0.0562	-0.289	down	0.683	-0.138	unchanged
S1PR3	0.465	-0.244	unchanged	0.0968	-0.668	down	0.587	-0.355	unchanged
S1PR5	0.995	0.0102	unchanged	0.0968	-0.716	down	0.782	-0.33	unchanged
SAMD11	0.272	-0.313	unchanged	0.0843	-0.326	down	0.999	-0.0259	unchanged
SERPINA5	0.465	-0.258	unchanged	0.089	-0.357	down	0.997	-0.0255	unchanged
SERPINB2	0.177	-0.551	unchanged	0.0258	-0.712	down	0.996	-0.0474	unchanged
SERPINH1	0.282	-0.165	unchanged	0.00788	-0.434	down	0.707	-0.125	unchanged
SFRP5	0.418	-0.27	unchanged	0.0136	-0.7	down	0.968	-0.0662	unchanged
SLFN11	0.8	-0.152	unchanged	0.0997	-0.718	down	0.926	-0.197	unchanged
SMTN	0.946	0.0362	unchanged	0.0456	-0.449	down	0.987	-0.0652	unchanged
SOX18	0.956	-0.0422	unchanged	0.00219	-0.812	down	0.874	-0.144	unchanged
SPARC	0.113	-0.821	unchanged	0.00595	-0.827	down	0.519	-0.265	unchanged
SPON2	0.287	-0.291	unchanged	0.0538	-0.404	down	0.689	-0.186	unchanged
SPRY2	0.698	-0.0849	unchanged	0.0313	-0.409	down	0.95	0.087	unchanged
SRGN	0.334	-0.305	unchanged	0.0318	-0.618	down	0.501	-0.415	unchanged
SSTR5-AS1	0.769	0.094	unchanged	0.0343	-0.366	down	0.999	-0.0146	unchanged
STK17A	0.137	-0.152	unchanged	0.00714	-0.253	down	0.988	-0.0331	unchanged
STOM	0.188	-0.13	unchanged	0.0521	-0.162	down	0.7	-0.074	unchanged
TBX3	0.255	-0.444	unchanged	0.0725	-0.692	down	0.708	-0.338	unchanged
TEAD2	0.76	0.117	unchanged	0.0342	-0.547	down	0.999	-0.0233	unchanged
TFPI2	0.103	-0.48	unchanged	0.00648	-0.69	down	0.899	-0.132	unchanged
TGFB1I1	0.49	-0.18	unchanged	0.0356	-0.618	down	0.968	-0.092	unchanged
TGFBI	0.325	-0.225	unchanged	0.00585	-0.589	down	0.224	-0.412	unchanged
THBS2	0.212	-0.482	unchanged	0.0215	-0.701	down	0.187	-0.566	unchanged
THY1	0.241	-0.427	unchanged	0.0462	-0.628	down	0.732	-0.252	unchanged
TIMP3	0.124	-0.576	unchanged	0.0412	-0.635	down	0.536	-0.382	unchanged
TPM2	0.104	-0.269	unchanged	0.0224	-0.42	down	0.999	-0.0261	unchanged
TRPV6	0.871	0.0917	unchanged	0.0662	-0.613	down	0.996	-0.0835	unchanged
UACA	0.464	-0.141	unchanged	0.00254	-0.485	down	0.733	-0.118	unchanged
UBD	0.411	-0.338	unchanged	0.00655	-0.858	down	0.252	-0.481	unchanged
UGCG	0.381	-0.0858	unchanged	0.0499	-0.198	down	0.901	-0.0573	unchanged
VANGL1	0.218	-0.354	unchanged	0.0578	-0.497	down	0.713	0.228	unchanged
VCAM1	0.563	-0.323	unchanged	0.0603	-0.602	down	0.635	-0.191	unchanged
VMP1	0.211	-0.134	unchanged	0.0754	-0.204	down	0.999	-0.0236	unchanged
VWF	0.171	-0.591	unchanged	0.0785	-0.627	down	0.787	-0.129	unchanged
WWTR1	0.172	-0.305	unchanged	0.00597	-0.522	down	0.999	-0.0249	unchanged
YAP1	0.795	-0.0565	unchanged	0.0213	-0.347	down	0.999	-0.0122	unchanged
YBX3	0.261	-0.162	unchanged	0.000449	-0.459	down	0.981	-0.0416	unchanged
ZC3H12A	0.171	-0.302	unchanged	0.0144	-0.622	down	0.599	-0.291	unchanged
ZEB2	0.69	-0.0752	unchanged	0.0152	-0.367	down	0.976	-0.0521	unchanged
ZNF469	0.624	-0.217	unchanged	0.0413	-0.703	down	0.636	-0.328	unchanged
Downregulated exclusively in native islets (3 genes)
HCK	0.961	0.0308	unchanged	0.869	-0.193	unchanged	0.0837	-0.594	down
HGF	0.991	0.0102	unchanged	0.887	-0.162	unchanged	0.0652	-0.604	down
METTL9	0.714	-0.194	unchanged	0.785	-0.381	unchanged	0.0996	-0.825	down
Downregulated in ⍺-pseudoislets and unsorted pseudoislets (141 genes)
ALDH1A3	0.0142	-0.376	down	0.00208	-0.286	down	0.999	0.0141	unchanged
ANGPTL2	0.0996	-0.541	down	0.0968	-0.371	down	0.527	-0.189	unchanged
ANGPTL4	0.00599	-0.761	down	0.00165	-0.847	down	0.427	-0.38	unchanged
ANXA2	0.00939	-0.233	down	0.0326	-0.22	down	0.7	-0.102	unchanged
AP001107.5	0.000487	-0.953	down	0.00754	-0.753	down	0.795	0.269	unchanged
ARAP2	0.0339	-0.276	down	0.0539	-0.282	down	0.999	-0.01	unchanged
ARC	0.0245	-0.803	down	0.0388	-0.759	down	0.967	-0.188	unchanged
AREG	0.00847	-0.806	down	0.0374	-0.736	down	0.95	-0.159	unchanged
ARL5B	0.0736	-0.161	down	0.0662	-0.193	down	0.995	-0.0335	unchanged
ATF3	3.37e-06	-0.607	down	0.00346	-0.365	down	0.996	-0.0369	unchanged
AXL	0.0858	-0.504	down	0.0929	-0.507	down	0.442	-0.372	unchanged
B3GNT5	0.0197	-0.35	down	0.0296	-0.373	down	0.999	-0.00481	unchanged
BGN	0.0713	-0.789	down	0.0144	-0.724	down	0.455	-0.4	unchanged
BIRC3	0.0354	-0.388	down	0.000449	-0.8	down	0.199	-0.349	unchanged
BNIP5	0.045	-0.708	down	0.00204	-0.94	down	0.732	-0.137	unchanged
BTG2	0.0142	-0.328	down	0.0499	-0.318	down	0.999	0.0285	unchanged
C11orf96	0.0624	-0.634	down	0.023	-0.756	down	0.696	-0.325	unchanged
C3	0.000161	-0.776	down	6.32e-05	-0.733	down	0.1	-0.274	unchanged
CCL2	0.0777	-0.594	down	0.000449	-0.753	down	0.227	-0.337	unchanged
CCN1	0.00662	-0.891	down	0.000117	-0.979	down	0.923	-0.132	unchanged
CCN2	0.00129	-0.603	down	8.5e-06	-0.821	down	0.874	0.0867	unchanged
CD44	0.0109	-0.224	down	0.0514	-0.205	down	0.999	-0.00545	unchanged
CFB	0.00388	-0.87	down	0.00229	-0.918	down	0.187	-0.223	unchanged
CLDN4	0.0533	-0.249	down	0.0581	-0.273	down	0.987	-0.0496	unchanged
COL18A1	0.015	-0.56	down	0.00455	-0.452	down	0.75	-0.125	unchanged
COL1A1	0.013	-0.908	down	0.00789	-0.766	down	0.189	-0.434	unchanged
COL1A2	0.0435	-0.702	down	0.0135	-0.61	down	0.28	-0.349	unchanged
COL3A1	0.0608	-0.952	down	0.061	-0.509	down	0.427	-0.318	unchanged
COL4A1	0.0149	-0.885	down	0.00346	-0.66	down	0.599	-0.23	unchanged
COL4A2	0.0858	-0.472	down	0.00483	-0.693	down	0.664	-0.192	unchanged
COL5A1	0.0664	-0.701	down	0.0132	-0.638	down	0.51	-0.263	unchanged
COL5A3	0.0355	-0.922	down	0.00296	-0.841	down	0.501	-0.274	unchanged
COL6A3	0.0233	-0.797	down	0.0109	-0.668	down	0.28	-0.36	unchanged
CRP	0.0613	-0.753	down	0.000865	-1.16	down	0.227	-0.222	unchanged
CXCL8	3.68e-06	-1.21	down	8.5e-06	-1.21	down	0.132	-0.492	unchanged
DLK1	0.000618	-0.416	down	0.0128	-0.205	down	0.199	-0.165	unchanged
DUOX2	0.000701	-0.603	down	0.000184	-0.778	down	0.633	-0.152	unchanged
DUSP4	0.000618	-0.439	down	0.0575	-0.298	down	0.983	0.0573	unchanged
DUSP5	3.37e-06	-0.466	down	0.000392	-0.329	down	0.988	0.036	unchanged
EGFR	0.0426	-0.443	down	0.00761	-0.488	down	0.996	-0.0324	unchanged
EHD4	0.0436	-0.194	down	0.0164	-0.229	down	0.924	-0.0492	unchanged
EPHA2	0.063	-0.521	down	0.00732	-0.612	down	0.911	0.111	unchanged
ETS2	0.031	-0.321	down	0.0241	-0.282	down	0.926	-0.0661	unchanged
FGFRL1	0.00833	-0.452	down	0.00423	-0.554	down	0.999	0.0118	unchanged
FILIP1L	0.000691	-0.404	down	0.00455	-0.315	down	0.996	0.0324	unchanged
FMNL3	0.0496	-0.628	down	0.0432	-0.574	down	0.796	-0.132	unchanged
FN1	0.0226	-0.785	down	0.009	-0.702	down	0.703	-0.19	unchanged
FOSL1	0.0614	-0.598	down	0.0177	-0.783	down	0.996	0.123	unchanged
FOSL2	4.49e-07	-0.705	down	0.000294	-0.488	down	0.999	-0.0196	unchanged
GBP2	6.47e-05	-0.764	down	0.000633	-0.627	down	0.937	-0.0813	unchanged
GCOM1	0.0996	-0.348	down	0.0128	-0.446	down	0.929	-0.067	unchanged
GEM	4.55e-05	-0.571	down	0.00165	-0.386	down	0.739	-0.115	unchanged
GJA1	0.0697	-0.606	down	0.00149	-0.83	down	0.996	-0.0395	unchanged
GLA	0.000161	-0.545	down	0.0587	-0.337	down	0.996	-0.0501	unchanged
GLIPR1	0.00357	-0.816	down	0.00481	-0.895	down	0.999	0.0108	unchanged
GPNMB	0.0104	-0.5	down	0.00219	-0.511	down	0.41	-0.216	unchanged
GPRC5B	0.0277	-0.475	down	0.00346	-0.491	down	0.999	-0.00705	unchanged
HES1	0.0277	-0.491	down	0.00597	-0.785	down	0.823	-0.144	unchanged
HOPX	0.00965	-0.281	down	0.0552	-0.253	down	0.999	0.0195	unchanged
HSPG2	0.0154	-0.462	down	0.00481	-0.415	down	0.702	-0.133	unchanged
HTRA3	0.0154	-0.802	down	0.00097	-1.06	down	0.399	-0.445	unchanged
ICAM1	0.0403	-0.485	down	0.000146	-0.854	down	0.227	-0.325	unchanged
IFITM3	0.0336	-0.645	down	0.00392	-0.723	down	0.725	-0.151	unchanged
IGFBP3	0.0364	-0.37	down	0.0159	-0.292	down	0.999	-0.018	unchanged
IGFBP4	0.0245	-0.823	down	0.00609	-0.507	down	0.227	-0.301	unchanged
IL32	0.00128	-0.475	down	0.00155	-0.428	down	0.238	-0.169	unchanged
IL4R	0.0149	-0.504	down	0.0079	-0.634	down	0.968	-0.0821	unchanged
INHBA	0.000487	-0.604	down	0.0248	-0.436	down	0.926	-0.115	unchanged
ITGA5	0.0869	-0.644	down	0.00173	-0.825	down	0.775	-0.126	unchanged
ITGB6	0.00289	-0.663	down	0.0318	-0.588	down	0.557	-0.221	unchanged
JAG1	0.0693	-0.205	down	0.000124	-0.446	down	0.775	-0.0867	unchanged
JUNB	0.000101	-0.507	down	0.0046	-0.398	down	0.996	-0.0439	unchanged
KLF5	0.00384	-0.375	down	0.0662	-0.244	down	0.999	0.00537	unchanged
KLF6	0.00507	-0.309	down	0.0455	-0.261	down	0.999	-0.0155	unchanged
KRT17	0.0869	-0.539	down	0.0286	-0.497	down	0.996	-0.0543	unchanged
KRT23	0.0906	-0.408	down	0.000146	-0.745	down	0.996	0.0513	unchanged
KRT7	0.0104	-0.389	down	0.000449	-0.384	down	0.999	-0.0113	unchanged
LAMB3	0.00274	-0.657	down	0.0131	-0.372	down	0.689	-0.123	unchanged
LAMC2	0.000487	-0.348	down	0.00423	-0.274	down	0.364	-0.156	unchanged
LAPTM5	0.031	-0.558	down	0.00968	-0.635	down	0.962	-0.105	unchanged
LGALS3	0.075	-0.551	down	0.0286	-0.531	down	0.615	-0.261	unchanged
LIF	0.0166	-0.742	down	0.00174	-0.809	down	0.459	-0.39	unchanged
LTBP1	0.0256	-0.634	down	0.0876	-0.464	down	0.761	-0.126	unchanged
MACC1	0.0333	-0.247	down	0.0942	-0.249	down	0.999	-0.0139	unchanged
MAFF	0.011	-0.309	down	0.0114	-0.345	down	0.999	-0.0232	unchanged
MMP14	0.00711	-0.821	down	0.00251	-0.555	down	0.399	-0.234	unchanged
MMP7	0.000207	-0.758	down	5.82e-06	-0.963	down	0.28	-0.187	unchanged
MUC1	0.0113	-0.303	down	0.0445	-0.249	down	0.991	-0.0353	unchanged
MXRA5	0.0413	-0.666	down	0.0138	-0.441	down	0.703	-0.113	unchanged
MYC	0.0428	-0.528	down	0.0116	-0.679	down	0.963	0.13	unchanged
MYL9	0.0783	-0.481	down	0.0968	-0.481	down	0.761	-0.188	unchanged
MYO1E	0.0169	-0.368	down	0.0513	-0.315	down	0.999	-0.0198	unchanged
NFKBIA	0.0109	-0.272	down	0.00254	-0.354	down	0.252	-0.21	unchanged
NPAS4	0.000668	-1.14	down	0.0046	-1.01	down	0.999	0.0939	unchanged
NR4A1	2.65e-05	-0.639	down	0.000184	-0.61	down	0.992	-0.0593	unchanged
NR4A2	1.84e-05	-0.697	down	0.000392	-0.577	down	0.999	0.0407	unchanged
NR4A3	0.000487	-0.542	down	0.011	-0.441	down	1	0.000706	unchanged
NRP1	0.0436	-0.301	down	0.0596	-0.334	down	0.983	-0.0595	unchanged
OLFM4	0.00965	-1.04	down	0.000524	-1.11	down	0.561	-0.186	unchanged
PDGFRB	0.0606	-0.785	down	0.0147	-0.602	down	0.602	-0.236	unchanged
PLAU	0.0109	-0.625	down	0.0142	-0.626	down	0.659	-0.202	unchanged
PLOD2	0.0113	-0.203	down	0.0997	-0.165	down	0.941	-0.0466	unchanged
PLVAP	0.0803	-0.814	down	0.000392	-1.24	down	0.106	-0.381	unchanged
PMEPA1	0.0659	-0.316	down	0.000146	-0.574	down	0.883	-0.0607	unchanged
PRG4	5.2e-08	-0.804	down	1.38e-05	-0.526	down	0.235	-0.195	unchanged
PRR26	0.0436	-0.35	down	0.0738	-0.369	down	0.975	0.0877	unchanged
PRSS2	0.000852	-0.473	down	0.0046	-0.456	down	0.703	-0.115	unchanged
RASD1	0.000101	-0.427	down	0.0824	-0.233	down	0.987	-0.0458	unchanged
RASGRP3	0.00471	-0.609	down	0.00261	-0.663	down	0.916	-0.124	unchanged
REG1A	0.00106	-0.448	down	0.00294	-0.415	down	0.674	-0.145	unchanged
REG1B	0.00157	-0.943	down	0.000633	-0.774	down	0.227	-0.215	unchanged
RGS2	0.0175	-0.627	down	0.0562	-0.603	down	0.996	-0.0759	unchanged
RND1	0.00965	-0.472	down	0.000981	-0.64	down	0.689	-0.18	unchanged
RUNX1	0.0442	-0.406	down	0.02	-0.449	down	0.669	-0.158	unchanged
S100A13	0.0127	-0.375	down	0.0772	-0.317	down	0.768	-0.12	unchanged
SEMA7A	0.0151	-0.622	down	0.0428	-0.627	down	0.199	-0.51	unchanged
SERPINE1	0.0217	-0.856	down	0.00346	-0.868	down	0.641	-0.295	unchanged
SERPING1	0.0826	-0.378	down	0.00156	-0.434	down	0.842	0.0683	unchanged
SFRP2	0.031	-0.92	down	0.0106	-0.773	down	0.252	-0.574	unchanged
SGK1	0.00176	-0.596	down	0.0128	-0.329	down	0.987	-0.0466	unchanged
SIK1B	0.011	-0.736	down	0.0397	-0.629	down	0.999	-0.0212	unchanged
SMOX	0.00864	-0.623	down	0.00639	-0.657	down	0.999	-0.0213	unchanged
SOCS3	0.00384	-0.605	down	0.000117	-0.918	down	0.447	-0.267	unchanged
SOD3	0.0178	-0.441	down	0.0109	-0.268	down	0.512	-0.137	unchanged
SPP1	0.0328	-0.569	down	0.0143	-0.39	down	0.944	-0.067	unchanged
STC1	0.0869	-0.58	down	0.000146	-1.13	down	0.683	-0.2	unchanged
SVIL	0.00965	-0.315	down	0.00571	-0.305	down	0.999	-0.0154	unchanged
TACSTD2	0.0142	-0.41	down	0.000416	-0.492	down	0.943	-0.0559	unchanged
TCIM	0.000852	-0.791	down	0.000146	-0.777	down	0.853	-0.102	unchanged
TGFB2	0.0629	-0.545	down	0.00444	-0.626	down	0.999	0.0361	unchanged
TGM2	0.00807	-0.47	down	0.0065	-0.522	down	0.156	-0.28	unchanged
THBS1	0.000127	-0.753	down	1.59e-05	-0.758	down	0.713	-0.124	unchanged
TIMP1	0.0858	-0.173	down	0.0552	-0.216	down	0.459	-0.163	unchanged
TM4SF1	0.00176	-0.631	down	0.00166	-0.764	down	0.973	-0.0824	unchanged
TNFAIP2	0.0783	-0.436	down	0.000392	-0.661	down	0.602	-0.159	unchanged
TNFAIP3	0.00289	-0.396	down	0.000121	-0.618	down	0.922	-0.0727	unchanged
TNFRSF11B	0.0109	-0.642	down	0.063	-0.491	down	0.999	0.034	unchanged
TRIM47	0.0559	-0.485	down	0.0321	-0.459	down	0.996	-0.0493	unchanged
TUBB6	0.046	-0.641	down	0.0583	-0.483	down	0.687	-0.243	unchanged
VIM	0.0166	-0.349	down	0.0945	-0.312	down	0.926	-0.0917	unchanged
ZFP36L1	0.0629	-0.273	down	0.00222	-0.437	down	0.499	-0.176	unchanged
Downregulated in ⍺-pseudoislets, unsorted pseudoislets, and native islets (7 genes)
ALB	0.033	-0.328	down	0.00471	-0.469	down	0.0831	-0.271	down
CD68	2.65e-05	-0.65	down	0.00593	-0.276	down	0.00209	-0.349	down
CXCL1	0.0233	-0.602	down	0.000146	-1.01	down	0.0222	-0.538	down
LCN2	0.000487	-0.779	down	2.96e-05	-1.11	down	0.0222	-0.294	down
REG3A	5.49e-05	-1.09	down	2.96e-05	-1.25	down	0.00232	-0.352	down
SDC4	0.0765	-0.313	down	0.00123	-0.41	down	0.0941	-0.234	down
SERPINA3	0.000101	-1.18	down	1.44e-05	-1.43	down	0.0574	-0.322	down
Upregulated exclusively in ⍺-pseudoislets (110 genes)
AC005280.1	0.0432	0.538	up	0.593	0.375	unchanged	0.873	0.213	unchanged
AC006254.1	0.0715	0.481	up	0.654	0.235	unchanged	0.689	0.253	unchanged
AC007637.1	0.0713	0.355	up	0.555	0.251	unchanged	0.962	0.0863	unchanged
AC009133.6	0.0658	0.313	up	0.965	0.0447	unchanged	0.946	0.077	unchanged
AC024884.2	0.0739	0.505	up	0.91	0.129	unchanged	0.576	0.358	unchanged
AC092164.1	0.0869	0.416	up	0.885	0.149	unchanged	0.833	0.178	unchanged
AC116565.1	0.0682	0.342	up	0.982	0.0346	unchanged	0.866	0.108	unchanged
AC126773.6	0.0869	0.389	up	1	-0.0152	unchanged	0.501	0.396	unchanged
AC138207.8	0.0658	0.361	up	1	0.0151	unchanged	0.999	-0.0283	unchanged
ACAD8	0.0697	0.159	up	0.623	0.103	unchanged	0.999	-0.00213	unchanged
ACSM3	0.0574	0.178	up	0.327	0.158	unchanged	0.965	0.0454	unchanged
ACTR5	0.0702	0.279	up	0.905	-0.0753	unchanged	0.999	0.0176	unchanged
ADGRD1-AS1	0.0629	0.412	up	0.704	0.265	unchanged	0.948	-0.112	unchanged
AL022328.4	0.0697	0.441	up	0.792	0.209	unchanged	0.943	-0.123	unchanged
AL031595.3	0.0504	0.211	up	0.822	0.0859	unchanged	0.669	0.128	unchanged
AL109613.1	0.0586	0.242	up	0.433	0.13	unchanged	0.996	0.0257	unchanged
AL353604.1	0.0906	0.377	up	0.941	0.0961	unchanged	0.363	0.405	unchanged
AMDHD2	0.0613	0.346	up	0.592	0.198	unchanged	0.999	-0.0276	unchanged
AMT	0.0629	0.271	up	0.863	0.0829	unchanged	0.965	0.0591	unchanged
AP001033.1	0.0819	0.36	up	0.91	-0.107	unchanged	0.753	0.198	unchanged
AP001107.9	0.0658	0.246	up	0.896	0.0699	unchanged	0.996	0.0477	unchanged
AP001636.3	0.0881	0.596	up	0.605	0.441	unchanged	0.926	0.228	unchanged
ARHGAP19	0.0559	0.251	up	0.878	-0.0679	unchanged	0.997	-0.0289	unchanged
ASB16	0.095	0.267	up	0.938	0.0572	unchanged	0.999	-0.0285	unchanged
ATG16L2	0.0471	0.238	up	0.834	0.0902	unchanged	0.615	0.161	unchanged
ATPSCKMT	0.0396	0.296	up	0.901	0.0753	unchanged	0.996	0.0381	unchanged
BBS9	0.0924	0.144	up	0.982	0.019	unchanged	0.999	-0.0129	unchanged
C2CD2	0.0212	0.316	up	0.905	-0.0595	unchanged	0.999	-0.0112	unchanged
CARMIL3	0.0918	0.289	up	0.705	0.141	unchanged	0.825	0.106	unchanged
CCDC198	0.0245	0.194	up	0.182	0.161	unchanged	0.791	0.0768	unchanged
CCDC28B	0.0697	0.285	up	0.947	0.048	unchanged	0.923	-0.0722	unchanged
CD200	0.0833	0.133	up	0.709	0.0781	unchanged	0.996	-0.0227	unchanged
CFAP70	0.0884	0.162	up	0.514	0.123	unchanged	0.737	0.0937	unchanged
CHKB	0.0451	0.242	up	0.941	0.0479	unchanged	0.934	0.0678	unchanged
CLCN4	0.0612	0.109	up	0.579	0.0711	unchanged	0.989	0.0224	unchanged
COLCA1	0.0906	0.279	up	0.892	0.099	unchanged	0.999	0.00219	unchanged
CRYZL2P-SEC16B	0.0426	0.347	up	0.911	0.0879	unchanged	0.957	0.0777	unchanged
CTSF	0.07	0.136	up	0.59	0.0925	unchanged	0.891	0.0538	unchanged
DENND6B	0.0606	0.22	up	0.915	0.0506	unchanged	0.709	0.125	unchanged
DHCR24	0.0635	0.161	up	0.353	0.127	unchanged	0.999	0.0161	unchanged
EHHADH	0.0777	0.182	up	0.265	0.179	unchanged	0.996	0.0296	unchanged
EIF2AK3-DT	0.0869	0.256	up	0.95	0.0444	unchanged	0.999	-0.0226	unchanged
ENAM	0.0715	0.193	up	0.534	0.15	unchanged	0.999	0.0119	unchanged
EXD3	0.0355	0.316	up	0.999	-0.0137	unchanged	0.885	0.0993	unchanged
FFAR1	0.0841	0.179	up	0.691	0.102	unchanged	0.999	0.0142	unchanged
FREM1	0.0783	0.348	up	0.335	0.312	unchanged	0.686	0.222	unchanged
G6PC2	0.0768	0.168	up	0.54	0.12	unchanged	0.996	0.0278	unchanged
GOLGA8O	0.0706	0.393	up	0.662	0.294	unchanged	0.944	0.106	unchanged
HCG11	0.0559	0.312	up	0.99	-0.025	unchanged	0.999	0.00585	unchanged
HYKK	0.0569	0.34	up	1	0.0134	unchanged	0.996	-0.0496	unchanged
KLHL29	0.0142	0.198	up	0.885	0.0457	unchanged	0.999	0.0121	unchanged
KY	0.0533	0.379	up	0.418	0.284	unchanged	0.926	0.113	unchanged
LINC00680	0.0693	0.238	up	0.95	0.0417	unchanged	0.999	0.00515	unchanged
LRRC28	0.0783	0.288	up	0.885	-0.0908	unchanged	0.999	0.0314	unchanged
LRRC34	0.0978	0.331	up	0.812	0.147	unchanged	0.999	0.0471	unchanged
MAP3K15	0.0516	0.127	up	0.252	0.11	unchanged	0.997	0.018	unchanged
MAPK12	0.083	0.175	up	0.869	0.0722	unchanged	0.999	-0.00705	unchanged
MIRLET7BHG	0.0924	0.342	up	1	0.0154	unchanged	0.772	0.127	unchanged
MMS22L	0.0697	0.141	up	0.987	-0.0161	unchanged	0.856	0.0556	unchanged
MST1	0.0297	0.34	up	0.997	-0.018	unchanged	0.911	0.0969	unchanged
MT1E	0.00965	0.436	up	0.823	0.107	unchanged	0.999	0.0191	unchanged
MT1X	0.0142	0.245	up	0.515	0.119	unchanged	0.999	-0.00429	unchanged
MT2A	0.013	0.357	up	0.911	0.0522	unchanged	0.965	-0.0526	unchanged
MXD3	0.0578	0.527	up	0.463	-0.396	unchanged	0.886	0.18	unchanged
MYH7B	0.0583	0.502	up	0.756	0.224	unchanged	0.449	0.416	unchanged
NRSN1	0.0858	0.561	up	0.999	-0.0261	unchanged	0.996	0.0745	unchanged
NUDT14	0.0869	0.177	up	0.887	0.0575	unchanged	0.999	-0.00242	unchanged
NUDT6	0.0245	0.323	up	0.983	0.033	unchanged	0.995	-0.0482	unchanged
NUGGC	0.0671	0.487	up	0.549	0.326	unchanged	0.615	0.349	unchanged
PCA3	0.0736	0.476	up	1	0.0127	unchanged	0.715	0.28	unchanged
PCDHB13	0.0881	0.265	up	0.956	0.0451	unchanged	0.999	0.0202	unchanged
PCDHGA10	0.0201	0.342	up	0.632	0.148	unchanged	0.81	0.104	unchanged
PCDHGA9	0.0996	0.303	up	0.619	0.195	unchanged	0.999	-0.00347	unchanged
PDE5A	0.0959	0.116	up	0.756	0.0613	unchanged	0.999	-0.0139	unchanged
PGR	0.053	0.0984	up	0.275	0.0837	unchanged	0.999	-0.00698	unchanged
PKD1P1	0.0533	0.274	up	0.93	0.0525	unchanged	0.999	0.00648	unchanged
PLK2	0.0482	0.162	up	0.747	0.0815	unchanged	0.996	-0.0294	unchanged
PNMA8C	0.099	0.266	up	0.993	0.02	unchanged	0.99	0.0517	unchanged
PRLR	0.0579	0.17	up	0.2	0.165	unchanged	0.996	0.0335	unchanged
PRMT7	0.0961	0.277	up	0.834	0.101	unchanged	0.999	0.0248	unchanged
PTGDR2	0.0223	0.301	up	0.641	0.122	unchanged	0.999	0.0231	unchanged
RASSF4	0.0867	0.125	up	0.857	0.0503	unchanged	0.914	0.0455	unchanged
RFPL1S	0.0283	0.4	up	0.941	0.0742	unchanged	0.957	0.101	unchanged
RIN2	0.099	0.168	up	0.67	0.108	unchanged	1	-0.00076	unchanged
RNF215	0.0355	0.353	up	0.982	0.0338	unchanged	0.952	0.0712	unchanged
RTTN	0.0468	0.151	up	0.794	0.0657	unchanged	0.719	0.0811	unchanged
SCN1A-AS1	0.0869	0.382	up	0.585	0.27	unchanged	0.875	0.145	unchanged
SCRT1	0.0305	0.18	up	0.792	0.0631	unchanged	0.999	0.00683	unchanged
SEC31B	0.0749	0.222	up	0.716	0.124	unchanged	0.621	0.169	unchanged
SHISAL2A	0.082	0.338	up	0.298	0.333	unchanged	0.908	0.123	unchanged
SIDT1	0.0271	0.377	up	0.346	0.242	unchanged	0.999	0.0114	unchanged
SLC46A1	0.0721	0.137	up	0.785	0.0655	unchanged	0.999	0.0168	unchanged
SLITRK1	0.0256	0.415	up	0.439	0.292	unchanged	0.901	0.118	unchanged
SPATA24	0.0839	0.386	up	0.969	0.0695	unchanged	0.995	-0.0742	unchanged
SYT17	0.0767	0.194	up	0.834	0.0792	unchanged	0.996	0.0291	unchanged
TAFA4	0.0375	0.412	up	0.995	0.0214	unchanged	0.999	0.0382	unchanged
TELO2	0.0384	0.164	up	0.971	0.0202	unchanged	0.999	0.0115	unchanged
TMEM126A	0.0783	0.273	up	1	-0.0047	unchanged	0.689	-0.136	unchanged
TNFSF10	0.0867	0.22	up	0.91	0.0704	unchanged	0.933	-0.072	unchanged
TPTE2P2	0.0841	0.476	up	1	-0.0297	unchanged	0.899	-0.166	unchanged
TRIM46	0.0598	0.197	up	0.896	0.0592	unchanged	0.929	0.0642	unchanged
TSNARE1	0.082	0.116	up	0.73	0.0623	unchanged	0.56	0.0931	unchanged
TTC28-AS1	0.0355	0.211	up	0.892	0.0576	unchanged	0.68	0.111	unchanged
TXK	0.0569	0.424	up	0.3	-0.342	unchanged	0.999	-0.0266	unchanged
TYSND1	0.0166	0.218	up	0.892	0.0518	unchanged	0.996	0.03	unchanged
USH1C	0.0985	0.118	up	0.418	0.101	unchanged	0.967	0.0342	unchanged
VANGL2	0.0377	0.382	up	0.91	0.0881	unchanged	0.999	-0.00179	unchanged
VILL	0.091	0.329	up	0.977	-0.0483	unchanged	0.884	0.136	unchanged
VWC2L	0.0454	0.363	up	0.87	0.124	unchanged	0.999	-0.0156	unchanged
ZNF792	0.045	0.269	up	0.953	0.0449	unchanged	0.999	-0.00776	unchanged
Upregulated exclusively in unsorted pseudoislets (3 genes)
AC011611.4	0.996	0.0133	unchanged	0.0199	1.69	up	0.999	0.0792	unchanged
OVCA2	0.735	0.0834	unchanged	0.0927	0.5	up	0.995	-0.0563	unchanged
RN7SL846P	0.889	0.238	unchanged	0.0562	1.79	up	0.999	0.0792	unchanged
Upregulated exclusively in native islets (1 gene)
NMUR2	0.997	-0.0117	unchanged	0.949	0.358	unchanged	0.00105	2.93	up
Upregulated in ⍺-pseudoislets and unsorted pseudoislets (2 genes)
SCD	0.0271	0.156	up	0.0858	0.15	up	0.951	0.039	unchanged
SMIM24	0.0533	0.128	up	0.0865	0.138	up	0.674	0.0831	unchanged
