# Supplementary material for: Fluorescein-based sensors to purify human α-cells for functional and transcriptomic analyses
Source: eLife. 2023 Sep 21;12:e85056. doi: 10.7554/eLife.85056 (PMC10567109; doi:10.7554/eLife.85056)
Supplement: Supplementary file 7. [file elife-85056-supp7.xlsx]

## Sheet: Supplementary File 7
Supplementary File 7. Altered pathways in ⍺-pseudoislets and unsorted pseudoislets except native islets with time
p-value	q-value	pathway	source	external_id	members_input_overlap	members_input_overlap_geneids	size	effective_size
6.62544e-27	9.42137e-24	Extracellular matrix organization	Reactome	R-HSA-1474244	MMP14; TGFB2; TIMP1; ITGA2; HSPG2; ITGA5; BGN; PRSS2; A2M; COL3A1; LAMB3; LUM; ADAMTS5; PECAM1; ADAMTS1; PLOD2; ADAMTS9; SPARC; THBS1; SERPINE1; NID2; NID1; FMOD; SPP1; FGG; VCAM1; FGA; KDR; PDGFA; PDGFB; LAMA4; ICAM1; LTBP1; ITGB6; COL18A1; CD44; CTSB; COL5A3; COL5A1; COL4A2; COL4A1; LAMC2; COL16A1; CTSS; COL6A3; COL15A1; FN1; NTN4; COL1A2; ADAMTS4; COL1A1; MMP7; SERPINH1; PXDN; MMP1	3791; 1306; 4312; 871; 3918; 7076; 7837; 7042; 4811; 80781; 50509; 1278; 2331; 5175; 3914; 7057; 4060; 1277; 5054; 1282; 3694; 5155; 1281; 1508; 2335; 4323; 3910; 59277; 1284; 6696; 5645; 3678; 5154; 2243; 7412; 1307; 1520; 5352; 3383; 4052; 1293; 11096; 633; 4316; 2266; 3339; 2; 9507; 960; 56999; 22795; 6678; 9510; 3673; 1289	287	287
2.06428e-13	4.89233e-11	Integrin cell surface interactions	Reactome	R-HSA-216083	FGA; PECAM1; ICAM1; FN1; ITGB6; COL18A1; CD44; ITGA2; HSPG2; ITGA5; THBS1; SPP1; COL4A2; COL4A1; COL16A1; FGG; LUM; KDR; VCAM1	3791; 80781; 7057; 4060; 1284; 3673; 7412; 3339; 6696; 3694; 960; 2266; 3678; 1282; 2243; 1307; 5175; 2335; 3383	66	66
4.91899e-13	9.99258e-11	Signal Transduction	Reactome	R-HSA-162582	FGFRL1; JUN; UACA; CAV2; AXL; CAV1; FMNL3; GNG11; FSTL1; INHBA; ARHGDIB; MYC; FGG; FGA; FPR3; FLRT3; CXCL3; CXCL2; SOCS3; FN1; CXCL6; CXCL8; VIM; F2R; RUNX1; NPY; EDNRA; CFTR; ARHGAP19; CCL2; RASGRP3; CAVIN1; TNFSF10; NFKBIA; VANGL1; VANGL2; SPRY2; CHKB; APOE; EGR2; SCD; EGR1; THBS2; MST1; EGR4; THBS1; GNG5; MYL9; PDE5A; ACVRL1; FOS; VGF; RHOV; PMEPA1; COL4A2; COL4A1; RHOB; GJA1; TNFAIP3; HES1; V…	11251; 80820; 4233; 1080; 4316; 8654; 3726; 1999; 330; 2040; 1282; 133; 6446; 7431; 25937; 388; 5155; 857; 3280; 624; 4772; 25780; 5241; 2149; 6423; 1956; 55075; 1284; 23767; 10457; 6678; 558; 79834; 8743; 7058; 27289; 10672; 1120; 4792; 8829; 6696; 94; 5154; 2359; 10398; 2921; 6347; 25805; 1959; 157285; 6372; 7450; 3399; 7425; 2787; 1903; 3624; 9021; 26508; 23237; 8828; 390; 2920; 1961; 59345; 1…	2432	2431
6.6576e-13	1.18339e-10	Focal adhesion - Homo sapiens (human)	KEGG	path:hsa04510	FLT1; PDGFRB; THBS2; ITGA2; EGFR; ITGA5; LAMB3; CAV2; ZYX; MYL9; JUN; THBS1; COL1A2; CAV1; KDR; PDGFA; PDGFB; LAMA4; ITGB6; BIRC3; COL4A2; COL4A1; LAMC2; VASP; COL6A3; FN1; MET; SPP1; COL1A1; FLNA; VWF	5154; 5155; 5159; 6696; 2316; 3673; 3678; 3694; 4233; 3725; 7791; 10398; 2335; 3791; 7408; 1277; 1282; 1284; 1293; 7450; 3910; 3914; 3918; 857; 858; 2321; 7057; 7058; 1956; 330; 1278	201	201
6.11283e-12	7.90222e-10	ECM-receptor interaction - Homo sapiens (human)	KEGG	path:hsa04512	LAMB3; LAMA4; FN1; ITGB6; CD44; ITGA2; HSPG2; THBS2; ITGA5; THBS1; FREM1; SV2C; SPP1; COL4A2; COL4A1; COL1A1; LAMC2; COL1A2; COL6A3; VWF	6696; 3339; 3673; 3678; 3694; 158326; 2335; 1277; 1282; 1284; 1293; 7450; 3910; 3914; 3918; 7057; 7058; 960; 22987; 1278	88	88
8.20313e-12	9.72071e-10	PI3K-Akt signaling pathway - Homo sapiens (human)	KEGG	path:hsa04151	PDGFRB; ITGA2; EGFR; EPHA2; G6PC2; LAMA4; LAMB3; FLT1; AREG; BCL2L11; F2R; PRLR; THBS2; GNG11; THBS1; OSMR; ANGPT2; COL1A2; MYC; KDR; PDGFA; PDGFB; DDIT4; IL4R; ITGB6; GNB4; CREB5; NR4A1; ITGA5; COL4A2; COL4A1; LAMC2; VWF; SGK1; FN1; MET; GNG5; SPP1; COL1A1; COL6A3	2149; 4233; 285; 2335; 6446; 374; 57818; 4609; 6696; 2787; 2791; 7057; 7058; 5618; 9180; 5154; 5155; 5159; 3164; 1277; 1282; 1284; 1293; 7450; 9586; 1278; 3566; 1969; 54541; 3673; 3678; 2321; 3694; 3791; 10018; 3910; 3914; 3918; 1956; 59345	354	353
1.18551e-11	1.29677e-09	Collagen formation	Reactome	R-HSA-1474290	COL15A1; MMP7; COL18A1; CTSB; COL5A1; COL16A1; COL6A3; COL5A3; PLOD2; COL1A2; COL4A2; COL4A1; COL1A1; LAMC2; COL3A1; SERPINH1; CTSS; LAMB3; PXDN; MMP1	1306; 4312; 871; 3918; 7837; 50509; 1278; 3914; 1277; 1282; 1281; 1508; 80781; 1284; 1307; 5352; 1293; 1520; 4316; 1289	91	91
1.29733e-10	1.02489e-08	Degradation of the extracellular matrix	Reactome	R-HSA-1474228	MMP14; ADAMTS5; ADAMTS1; TIMP1; ADAMTS4; COL18A1; CD44; CTSB; HSPG2; ADAMTS9; A2M; NID1; PRSS2; SPP1; LAMC2; MMP7; LAMB3; CTSS; COL16A1; MMP1	4312; 3918; 7076; 4811; 5645; 3914; 1508; 4323; 80781; 3339; 6696; 1307; 11096; 4316; 1520; 2; 9507; 960; 56999; 9510	103	103
2.51561e-10	1.88273e-08	NGF-stimulated transcription	Reactome	R-HSA-9031628	EGR1; SRF; SGK1; FOS; EGR2; EGR3; VGF; JUNB; ID3; EGR4; ARC; FOSL1; REST	6446; 8061; 1961; 23237; 2353; 1960; 5978; 1959; 3726; 7425; 1958; 3399; 6722	40	40
2.953e-10	2.09958e-08	Platelet degranulation	Reactome	R-HSA-114608	TGFB2; TIMP3; TIMP1; SERPING1; A2M; SRGN; SERPINE1; LHFPL2; PECAM1; THBS1; SPARC; FGG; FGA; PDGFA; PDGFB; WDR1; CD9; FN1; RARRES2; FLNA; VWF; GAS6	7450; 2316; 7076; 7042; 2621; 5175; 7057; 928; 5054; 5155; 5552; 10184; 5919; 2266; 5154; 2243; 7078; 6678; 710; 9948; 2; 2335	131	131
6.214e-10	4.20776e-08	Response to elevated platelet cytosolic Ca2+	Reactome	R-HSA-76005	TGFB2; TIMP3; TIMP1; SERPING1; A2M; SRGN; SERPINE1; LHFPL2; PECAM1; THBS1; SPARC; FGG; FGA; PDGFA; PDGFB; WDR1; CD9; FN1; RARRES2; FLNA; VWF; GAS6	7450; 2316; 7076; 7042; 2621; 5175; 7057; 928; 5054; 5155; 5552; 10184; 2335; 2266; 5154; 2243; 7078; 6678; 710; 9948; 2; 5919	136	136
1.8551e-09	1.05518e-07	Post-translational protein phosphorylation	Reactome	R-HSA-8957275	FGG; APOE; FN1; TIMP1; LTBP1; VGF; CCN1; CHGB; FSTL1; IGFBP3; SPP1; ENAM; IGFBP4; PRSS23; C3; LGALS1; CP; FGA; GAS6	7076; 2621; 11167; 718; 11098; 7425; 1356; 2335; 4052; 3486; 348; 6696; 3491; 2243; 3487; 3956; 2266; 1114; 10117	107	107
1.99401e-09	1.09057e-07	Complement and coagulation cascades - Homo sapiens (human)	KEGG	path:hsa04610	FGA; FGG; BDKRB2; SERPINA5; C1QC; CFB; C1QB; PLAU; SERPINE1; F2R; SERPING1; PLAUR; C3; C1R; VWF; SERPINB2; A2M	2; 629; 7450; 624; 5054; 5055; 2243; 5104; 713; 714; 715; 5328; 718; 710; 5329; 2266; 2149	85	85
2.90447e-09	1.52969e-07	Signaling by Receptor Tyrosine Kinases	Reactome	R-HSA-9006934	PDGFRB; FGFRL1; EGR1; PAG1; JUNB; EGFR; SPRY2; AXL; CAV1; AREG; APOE; EGR2; EGR3; PGR; THBS2; MST1; EGR4; THBS1; SPARC; FOSL1; DUSP4; FLT1; KDR; PDGFA; PDGFB; SRF; FOS; VGF; REST; FLRT3; COL4A2; COL4A1; NRP1; NRP2; YAP1; SGK1; ID3; IRS2; MET; ARC; SPP1; COL6A3	558; 55824; 8829; 6696; 5154; 10413; 3726; 8061; 5159; 7058; 7057; 23767; 2353; 1282; 1959; 6722; 4233; 6446; 8660; 1960; 1846; 3399; 10253; 5155; 7425; 857; 348; 1293; 5241; 23237; 8828; 3791; 1956; 5978; 374; 1284; 2321; 1961; 1958; 6678; 53834; 4485	464	464
3.98068e-09	1.95191e-07	Regulation of Insulin-like Growth Factor (IGF) transport and uptake by Insulin-like Growth Factor Binding Proteins (IGFBPs)	Reactome	R-HSA-381426	FGG; CP; FN1; TIMP1; LTBP1; VGF; CCN1; CHGB; FSTL1; IGFBP3; APOE; SPP1; ENAM; IGFBP4; PRSS23; C3; LGALS1; MMP1; FGA; GAS6	4312; 7076; 2621; 11167; 718; 11098; 7425; 1356; 2335; 4052; 3486; 348; 6696; 3491; 2243; 3487; 3956; 2266; 1114; 10117	124	124
8.22788e-09	3.77421e-07	Nuclear Events (kinase and transcription factor activation)	Reactome	R-HSA-198725	EGR1; SRF; SGK1; FOS; EGR2; EGR3; VGF; JUNB; ID3; REST; ARC; FOSL1; EGR4; DUSP4	6446; 1846; 8061; 1959; 5978; 23237; 2353; 1961; 1960; 3726; 7425; 1958; 3399; 6722	61	61
1.76608e-08	7.61019e-07	Pathways in cancer - Homo sapiens (human)	KEGG	path:hsa05200	PDGFRB; TGFB2; PMAIP1; PDGFA; ITGA2; NFKBIA; BIRC3; EDNRA; LAMB3; HEYL; BCL2L11; MET; RASGRP3; GADD45A; GADD45B; JUN; GNG11; GNG5; GNB4; MYC; JAG1; TGFBR2; PDGFB; LAMA4; IL4R; FOS; EGFR; CAMK2G; CCDC6; COL4A2; COL4A1; LAMC2; NFKB2; BDKRB2; FN1; CXCL8; HMOX1; NOTCH2; NOTCH3; F2R; RUNX1; GNA13; HES1; MMP1	2149; 4233; 182; 2335; 2353; 330; 10672; 4609; 4616; 624; 4791; 4792; 2787; 2791; 4853; 4854; 818; 861; 7048; 5154; 5155; 5159; 3162; 25780; 3280; 5366; 1282; 1284; 7042; 4312; 3566; 3576; 3673; 3725; 1647; 10018; 3910; 3914; 3918; 8030; 1909; 26508; 1956; 59345	531	531
2.54542e-08	1.0291e-06	TNF signaling pathway - Homo sapiens (human)	KEGG	path:hsa04668	CCL2; MMP14; CXCL3; JUNB; ICAM1; SOCS3; CXCL6; BIRC3; CREB5; NFKBIA; JUN; LIF; TNFAIP3; CXCL2; VCAM1; MAPK12; JAG1; FOS	182; 3725; 3726; 6300; 4792; 6347; 4323; 6372; 7412; 2353; 3383; 9021; 330; 2920; 2921; 9586; 3976; 7128	112	112
2.63058e-08	1.0291e-06	AGE-RAGE signaling pathway in diabetic complications - Homo sapiens (human)	KEGG	path:hsa04933	CCL2; NFATC1; TGFB2; ICAM1; COL4A1; FN1; TGFBR2; CXCL8; EGR1; JUN; COL1A2; VCAM1; MAPK12; COL1A1; COL3A1; SERPINE1; COL4A2	3725; 6300; 4772; 6347; 7412; 1277; 1281; 1282; 1284; 2335; 3383; 7042; 7048; 1958; 5054; 1278; 3576	100	100
2.67767e-08	1.0291e-06	Assembly of collagen fibrils and other multimeric structures	Reactome	R-HSA-2022090	COL15A1; COL18A1; CTSB; COL4A2; COL4A1; LAMC2; MMP7; LAMB3; CTSS; COL6A3; PXDN; MMP1	1306; 80781; 4312; 1520; 3914; 4316; 3918; 7837; 1282; 1293; 1284; 1508	47	47
4.83267e-08	1.71801e-06	Platelet activation, signaling and aggregation	Reactome	R-HSA-76002	TGFB2; TIMP3; TIMP1; SERPING1; A2M; SRGN; SERPINE1; LHFPL2; PECAM1; GNG11; THBS1; SPARC; FGG; FGA; PDGFA; PDGFB; WDR1; GNB4; CD9; RHOB; FN1; RARRES2; F2R; GNG5; GNA13; FLNA; VWF; GAS6	7450; 2316; 7076; 388; 7042; 2621; 5175; 2791; 7057; 5054; 5155; 9948; 10672; 10184; 5919; 5552; 2787; 2335; 2266; 5154; 59345; 2243; 7078; 6678; 710; 2; 2149; 928	263	263
1.30066e-07	4.02072e-06	Collagen chain trimerization	Reactome	R-HSA-8948216	COL15A1; COL18A1; COL5A3; COL5A1; COL1A2; COL4A2; COL4A1; COL1A1; COL3A1; COL6A3; COL16A1	1306; 1293; 1284; 1277; 80781; 50509; 1281; 1307; 1278; 1282; 1289	44	44
2.3501e-07	6.82009e-06	Collagen biosynthesis and modifying enzymes	Reactome	R-HSA-1650814	COL15A1; COL18A1; COL6A3; COL5A3; PLOD2; COL1A2; COL4A2; COL4A1; COL1A1; COL3A1; SERPINH1; COL5A1; COL16A1	1306; 80781; 871; 1284; 1277; 50509; 1281; 1307; 1293; 1278; 1282; 5352; 1289	67	67
3.03711e-07	8.63754e-06	Proteoglycans in cancer - Homo sapiens (human)	KEGG	path:hsa05205	TGFB2; TIMP3; PLAUR; ITGA2; HSPG2; EGFR; ITGA5; MSN; MAPK12; CAV2; LUM; CAV1; THBS1; MYC; KDR; CD44; CAMK2G; PLAU; FN1; MET; COL1A2; COL1A1; FLNA	4609; 3673; 3678; 4233; 6300; 2335; 5329; 3791; 5328; 1277; 3339; 2316; 818; 857; 858; 4478; 7042; 7057; 1956; 7078; 960; 4060; 1278	205	205
3.78012e-07	1.05399e-05	O-glycosylation of TSR domain-containing proteins	Reactome	R-HSA-5173214	ADAMTS5; SPON2; ADAMTS7; ADAMTS1; ADAMTS4; THBS2; ADAMTS9; THBS1; ADAMTS12; ADAMTSL2	81792; 7057; 11096; 10417; 9719; 9507; 56999; 7058; 11173; 9510	39	39
4.23515e-07	1.15815e-05	Laminin interactions	Reactome	R-HSA-3000157	LAMA4; COL18A1; ITGA2; HSPG2; NID2; NID1; LAMC2; LAMB3	3910; 80781; 3914; 22795; 3918; 3339; 3673; 4811	23	23
4.9865e-07	1.33789e-05	MAPK signaling pathway - Homo sapiens (human)	KEGG	path:hsa04010	PDGFRB; TGFB2; HSPA6; RASGRP3; EGFR; EPHA2; MAPK12; FLT1; AREG; GADD45A; GADD45B; JUN; ANGPT2; DUSP4; NFKB2; MAP3K20; KDR; PDGFA; PDGFB; SRF; FOS; NR4A1; DUSP5; MYC; MET; NFATC1; FLNA; TGFBR2	4609; 4616; 5154; 5155; 5159; 51776; 6722; 4791; 3164; 2321; 1647; 4233; 3725; 6300; 4772; 25780; 3791; 3310; 2316; 285; 2353; 1846; 1847; 374; 7042; 7048; 1956; 1969	294	294
1.17766e-06	3.10117e-05	Neurophilin interactions with VEGF and VEGFR	Reactome	R-HSA-194306	KDR; NRP1; NRP2; FLT1	8828; 8829; 3791; 2321	4	4
1.37574e-06	3.55691e-05	Protein digestion and absorption - Homo sapiens (human)	KEGG	path:hsa04974	COL15A1; COL18A1; COL16A1; CPA1; ATP1B3; CTRB2; COL5A3; PRSS2; COL1A2; COL4A2; COL4A1; COL1A1; COL3A1; COL5A1; COL6A3	5645; 440387; 1277; 1278; 1281; 1282; 1284; 1289; 1293; 1306; 1307; 50509; 80781; 1357; 483	103	103
2.62927e-06	6.33698e-05	Hemostasis	Reactome	R-HSA-109582	CD74; TGFB2; TIMP3; EHD2; TIMP1; PLAUR; ITGA2; ITGA5; SERPING1; SRGN; A2M; MAFF; CAV1; PECAM1; SERPINA5; GNG11; THBS1; SERPINE1; SPARC; LHFPL2; GNB4; ANGPT2; WEE1; FGG; FGA; PDE5A; PDGFA; PDGFB; WDR1; CD44; ATP1B3; PLAU; CD9; RHOB; SERPINB2; GATA2; FN1; RARRES2; F2R; GNG5; GNA13; ESAM; FLNA; VWF; MMP1; GAS6	483; 5055; 5329; 2621; 5175; 2316; 10672; 10184; 2335; 5154; 8654; 960; 7076; 7042; 972; 2; 23764; 2791; 7057; 2624; 90952; 7078; 710; 5104; 3673; 7450; 4312; 388; 928; 5054; 5155; 5552; 857; 30846; 5328; 2787; 2266; 7465; 2149; 5919; 3678; 59345; 2243; 6678; 9948; 285	677	677
4.32266e-06	0.000100768	Extra-nuclear estrogen signaling	Reactome	R-HSA-9009391	AREG; SRF; FOS; S1PR3; GNB4; EGFR; GNG11; GNG5; MMP7; CAV1; CAV2; MMP1	2787; 4312; 2791; 1903; 1956; 2353; 858; 59345; 374; 4316; 857; 6722	73	73
5.03684e-06	0.000115522	Signaling by NTRK1 (TRKA)	Reactome	R-HSA-187037	JUNB; SRF; IRS2; SGK1; FOS; EGR2; EGR3; VGF; EGR1; ID3; REST; ARC; FOSL1; EGR4; DUSP4	1846; 8061; 3399; 2353; 5978; 1959; 7425; 6722; 6446; 1961; 1958; 8660; 23237; 1960; 3726	114	114
5.34738e-06	0.000120698	Relaxin signaling pathway - Homo sapiens (human)	KEGG	path:hsa04926	TGFBR2; COL4A1; FOS; EGFR; CREB5; NFKBIA; JUN; GNG11; GNB4; GNG5; COL1A2; COL4A2; MAPK12; COL1A1; COL3A1; MMP1	9586; 6300; 4792; 4312; 2787; 2791; 1277; 1278; 1281; 1282; 1284; 2353; 3725; 7048; 1956; 59345	129	129
7.3304e-06	0.000157937	Non-integrin membrane-ECM interactions	Reactome	R-HSA-3000171	PDGFA; PDGFB; LAMA4; ITGA2; HSPG2; NTN4; THBS1; LAMC2; LAMB3	3910; 59277; 3914; 7057; 3918; 5154; 3339; 5155; 3673	42	42
1.28003e-05	0.000252806	ECM proteoglycans	Reactome	R-HSA-3000178	TGFB2; LAMA4; ITGB6; ITGA2; HSPG2; BGN; SERPINE1; SPARC; FMOD; LUM	3910; 633; 4060; 5054; 3339; 7042; 3694; 3673; 2331; 6678	56	56
1.9047e-05	0.000361993	Signaling by NTRKs	Reactome	R-HSA-166520	JUNB; SRF; IRS2; SGK1; FOS; EGR2; EGR3; VGF; EGR1; ID3; REST; ARC; FOSL1; EGR4; DUSP4	1846; 8061; 3399; 2353; 5978; 1959; 7425; 6722; 6446; 1961; 1958; 8660; 23237; 1960; 3726	127	127
2.36992e-05	0.000437666	Scavenging by Class A Receptors	Reactome	R-HSA-3000480	APOE; COL1A2; COL4A2; COL4A1; COL1A1; COL3A1	1284; 1281; 1278; 348; 1277; 1282	19	19
2.55264e-05	0.000465366	O-linked glycosylation	Reactome	R-HSA-5173105	ADAMTS5; SPON2; ADAMTS7; ADAMTS1; B3GNT2; B3GNT5; ADAMTS9; MUC1; THBS2; THBS1; ADAMTS12; ADAMTS4; ADAMTSL2; B4GALT5	4582; 7058; 7057; 81792; 10417; 84002; 11096; 11173; 10678; 9719; 9507; 56999; 9334; 9510	115	115
2.72307e-05	0.000490152	Amoebiasis - Homo sapiens (human)	KEGG	path:hsa05146	TGFB2; CXCL2; LAMA4; FN1; CXCL8; CXCL3; COL1A2; COL4A2; COL4A1; COL1A1; LAMC2; COL3A1; LAMB3	1277; 1278; 1281; 1282; 1284; 7042; 2335; 3910; 3914; 3918; 2920; 2921; 3576	102	101
3.02873e-05	0.000538357	Chagas disease - Homo sapiens (human)	KEGG	path:hsa05142	CCL2; TGFBR2; TGFB2; BDKRB2; FOS; JUN; NFKBIA; C1QC; C1QB; MAPK12; CXCL8; C3; SERPINE1	624; 3725; 6300; 4792; 713; 714; 6347; 718; 7042; 2353; 7048; 5054; 3576	102	102
3.25806e-05	0.000570817	Malaria - Homo sapiens (human)	KEGG	path:hsa05144	CCL2; PECAM1; TGFB2; CXCL8; THBS2; THBS1; MET; VCAM1; ICAM1	4233; 7042; 7057; 7058; 5175; 3383; 6347; 7412; 3576	50	50
3.36395e-05	0.00057633	NF-kappa B signaling pathway - Homo sapiens (human)	KEGG	path:hsa04064	TNFAIP3; CXCL3; CXCL2; GADD45A; GADD45B; NFKBIA; BIRC3; PLAU; TNFRSF11A; ICAM1; CXCL8; NFKB2; VCAM1	4616; 4791; 8792; 1647; 2920; 4792; 5328; 3383; 330; 2921; 7412; 7128; 3576	104	103
3.7469e-05	0.000626834	Pertussis - Homo sapiens (human)	KEGG	path:hsa05133	C1QC; FOS; CXCL8; CXCL6; JUN; ITGA5; C1QB; SERPING1; MAPK12; C3; C1R	3725; 3576; 2353; 6300; 3678; 710; 713; 714; 715; 718; 6372	76	76
4.83747e-05	0.00076432	Small cell lung cancer - Homo sapiens (human)	KEGG	path:hsa05222	LAMB3; LAMA4; FN1; GADD45A; GADD45B; NFKBIA; BIRC3; COL4A2; COL4A1; LAMC2; MYC; ITGA2	4609; 4616; 3673; 1647; 4792; 1282; 1284; 2335; 3910; 3914; 330; 3918	92	92
4.83747e-05	0.00076432	Rheumatoid arthritis - Homo sapiens (human)	KEGG	path:hsa05323	CCL2; CXCL3; CXCL2; CXCL6; CXCL8; FOS; JUN; TGFB2; TNFRSF11A; ICAM1; MMP1; FLT1	8792; 3725; 6347; 4312; 6372; 2321; 2353; 3383; 2920; 2921; 7042; 3576	93	92
5.99857e-05	0.000937359	IL-17 signaling pathway - Homo sapiens (human)	KEGG	path:hsa04657	CCL2; CXCL3; CXCL2; CXCL6; CXCL8; NFKBIA; JUN; TNFAIP3; FOSL1; MAPK12; FOS; MMP1	3725; 6300; 4792; 6347; 4312; 6372; 2353; 2920; 2921; 8061; 7128; 3576	94	94
6.15178e-05	0.000940628	Signaling by PDGF	Reactome	R-HSA-186797	PDGFRB; PDGFB; PDGFA; THBS2; THBS1; SPP1; COL4A2; COL4A1; COL6A3	1293; 7058; 7057; 6696; 1282; 5155; 5159; 5154; 1284	54	54
6.67628e-05	0.00100996	RHO GTPase cycle	Reactome	R-HSA-9012999	CAVIN1; EPHA2; STOM; STBD1; CIT; VANGL1; VANGL2; CAV1; ARAP2; RND1; FMNL3; TPM4; UACA; ARHGDIB; JAG1; PDE5A; PEAK1; CDC42EP1; RHOV; MCAM; IL32; RHOB; GJA1; PRAG1; ARHGAP42; VIM; ARHGAP31; RND3; GNA13; CFTR; ARHGAP19	171177; 8987; 79834; 27289; 10672; 7171; 1080; 8654; 57514; 1969; 91010; 11113; 4162; 143872; 182; 2040; 397; 7431; 55075; 157285; 284119; 388; 857; 57216; 81839; 116984; 390; 2697; 9235; 11135; 84986	442	442
7.74573e-05	0.00112044	Osteoclast differentiation - Homo sapiens (human)	KEGG	path:hsa04380	NFATC1; TGFB2; NFKBIA; TNFRSF11B; SOCS3; FOS; JUNB; JUN; FOSL1; TNFRSF11A; MAPK12; FOSL2; NFKB2; TGFBR2	4791; 8792; 3725; 3726; 6300; 4772; 4792; 7042; 2353; 2355; 9021; 4982; 8061; 7048	128	127
9.25969e-05	0.00125403	Interferon Signaling	Reactome	R-HSA-913531	IFITM3; IFITM2; CD44; EGR1; MT2A; SOCS3; GBP3; HLA-B; GBP1; CAMK2G; TRIM46; VCAM1; ICAM1; GBP2; ISG20; FLNA	7412; 2316; 3106; 3669; 818; 9021; 10581; 1958; 3383; 80128; 2634; 2633; 960; 2635; 10410; 4502	162	162
0.000107212	0.00142482	Human papillomavirus infection - Homo sapiens (human)	KEGG	path:hsa05165	PDGFRB; HLA-B; ITGA2; EGFR; ITGA5; LAMB3; HEYL; THBS2; THBS1; COL1A2; JAG1; LAMA4; ITGB6; CREB5; COL4A2; COL4A1; LAMC2; VWF; FN1; NOTCH2; NOTCH3; SPP1; COL1A1; HES1; COL6A3	3673; 3106; 5159; 6696; 3678; 3694; 3280; 4854; 1277; 1278; 1282; 1284; 1293; 7450; 2335; 3910; 3914; 3918; 4853; 182; 9586; 1956; 7057; 7058; 26508	331	331
0.000108571	0.00142952	FoxO signaling pathway - Homo sapiens (human)	KEGG	path:hsa04068	TGFBR2; TGFB2; TNFSF10; BCL2L11; SGK1; GADD45A; GADD45B; PLK2; EGFR; IRS2; G6PC2; MAPK12; HOMER1; HOMER3	10769; 8743; 4616; 1647; 6300; 9454; 9456; 10018; 6446; 57818; 7042; 7048; 1956; 8660	131	131
0.000119004	0.00154519	Colorectal cancer - Homo sapiens (human)	KEGG	path:hsa05210	AREG; TGFB2; BCL2L11; FOS; GADD45A; GADD45B; JUN; PMAIP1; MYC; TGFBR2; EGFR	4609; 4616; 1647; 3725; 5366; 10018; 2353; 374; 7042; 7048; 1956	86	86
0.000119529	0.00154519	Signaling by Nuclear Receptors	Reactome	R-HSA-9006931	EGFR; CAV2; CHKB; AKR1C3; AREG; APOE; S1PR3; SCD; JUN; GNG11; RUNX1; PGR; MYC; ALDH1A3; SRF; FOS; CAV1; GNB4; GNG5; PDK4; MMP7; EEPD1; MMP1	5166; 1956; 3725; 4312; 80820; 861; 6722; 2791; 348; 2353; 374; 1120; 857; 2787; 1903; 6319; 5241; 220; 59345; 858; 8644; 4609; 4316	295	294
0.000123778	0.00156695	Collagen degradation	Reactome	R-HSA-1442490	MMP14; COL18A1; CTSB; PRSS2; MMP7; COL16A1; MMP1	4323; 80781; 4312; 4316; 5645; 1307; 1508	35	35
0.000178999	0.00221336	Formation of Fibrin Clot (Clotting Cascade)	Reactome	R-HSA-140877	SERPINA5; A2M; F2R; SERPING1; VWF; FGG; FGA	7450; 710; 2; 2266; 2149; 2243; 5104	37	37
0.000183181	0.00224555	Transcriptional regulation by RUNX3	Reactome	R-HSA-8878159	BCL2L11; CCN2; RUNX1; HES1; TEAD2; MYC; JAG1; YAP1	182; 10413; 1490; 8463; 10018; 861; 4609; 3280	49	49
0.00021094	0.00249998	Cytokine Signaling in Immune system	Reactome	R-HSA-1280215	LIF; MT2A; HLA-B; NFKBIA; BIRC3; TNFRSF12A; PRLR; EGR1; JUN; OSMR; ICAM1; GBP2; DUSP4; NFKB2; IFITM3; IFITM2; IL4R; FOS; GBP3; CD44; GBP1; CAMK2G; IL32; TNFRSF11A; TNFRSF11B; TRIM46; SOCS3; IRS2; ISG20; FLNA; VCAM1	3976; 3106; 9180; 4982; 4792; 3566; 960; 10410; 2633; 818; 330; 2353; 2635; 51330; 8660; 9235; 4502; 3725; 1846; 8792; 9021; 10581; 3383; 80128; 7412; 2316; 3669; 5618; 1958; 2634; 4791	471	471
0.000229658	0.00269896	Kaposi sarcoma-associated herpesvirus infection - Homo sapiens (human)	KEGG	path:hsa05167	PDGFB; NFATC1; CXCL3; CXCL2; ICAM1; FOS; HLA-B; NFKBIA; JUN; GNG11; C3; GNG5; MAPK12; GNB4; ANGPT2; MYC; CXCL8	4609; 3106; 285; 2920; 3725; 6300; 4772; 4792; 718; 2787; 2791; 2353; 3383; 2921; 5155; 59345; 3576	193	193
0.000265092	0.00306472	Staphylococcus aureus infection - Homo sapiens (human)	KEGG	path:hsa05150	CFB; FPR3; C1QC; C1QB; KRT17; ICAM1; KRT23; C3; C1R; FGG; KRT19	629; 713; 714; 715; 718; 2266; 3872; 3880; 2359; 3383; 25984	96	94
0.000265092	0.00306472	RAC3 GTPase cycle	Reactome	R-HSA-9013423	ARAP2; ARHGAP42; CDC42EP1; EPHA2; MCAM; ARHGDIB; STBD1; VANGL1; IL32; JAG1; CAV1	1969; 4162; 143872; 182; 857; 397; 9235; 11135; 8987; 116984; 81839	94	94
0.000319181	0.0035459	Interferon gamma signaling	Reactome	R-HSA-877300	CD44; MT2A; SOCS3; GBP3; HLA-B; GBP1; CAMK2G; VCAM1; ICAM1; GBP2; TRIM46	7412; 818; 2635; 9021; 3106; 3383; 80128; 2634; 2633; 960; 4502	96	96
0.00032289	0.0035593	Dissolution of Fibrin Clot	Reactome	R-HSA-75205	PLAUR; SERPINB2; SERPINE1; PLAU	5054; 5328; 5055; 5329	11	11
0.000356602	0.00390068	Human T-cell leukemia virus 1 infection - Homo sapiens (human)	KEGG	path:hsa05166	NFATC1; TGFB2; NFKBIA; SRF; FOS; EGR2; HLA-B; CREB5; NFKB2; JUN; ETS2; FOSL1; EGR1; ICAM1; MMP7; MYC; NRP1; TGFBR2	4609; 7042; 3106; 6722; 8829; 3725; 4772; 4791; 4792; 4316; 2353; 3383; 8061; 7048; 2114; 1958; 1959; 9586	219	219
0.000382789	0.00415516	Leukocyte transendothelial migration - Homo sapiens (human)	KEGG	path:hsa04670	PECAM1; ICAM1; TXK; ESAM; MSN; VCAM1; MAPK12; CLDN1; VASP; CLDN4; THY1; MYL9	5175; 6300; 10398; 7408; 7412; 7294; 90952; 3383; 1364; 9076; 4478; 7070	114	114
0.000406797	0.00438231	Binding and Uptake of Ligands by Scavenger Receptors	Reactome	R-HSA-2173782	APOE; SPARC; COL1A2; COL4A2; COL4A1; COL1A1; COL3A1	1284; 348; 1277; 1278; 1281; 1282; 6678	42	42
0.000607509	0.00630567	Transcriptional misregulation in cancer - Homo sapiens (human)	KEGG	path:hsa05202	PDGFA; CXCL8; RUNX1; TGFBR2; GADD45A; GADD45B; BIRC3; BMP2K; PLAU; MET; ERG; PROM1; NR4A3; MYC; IGFBP3; FLT1	4609; 4616; 2078; 5154; 2321; 4233; 8842; 1647; 5328; 55589; 7048; 330; 861; 3486; 8013; 3576	192	191
0.000644599	0.00645183	MicroRNAs in cancer - Homo sapiens (human)	KEGG	path:hsa05206	PDGFRB; TGFB2; TIMP3; EGFR; ITGA5; SPRY2; NOTCH2; VIM; SOX4; BCL2L11; THBS1; MYC; PDGFA; PDGFB; DDIT4; CD44; PLAU; ZEB2; HMOX1; IRS2; NOTCH3; MET	4609; 10253; 5154; 5155; 5159; 54541; 3162; 3678; 9839; 4233; 10018; 5328; 4854; 7431; 7042; 6659; 7057; 7078; 4853; 960; 8660; 1956	310	310
0.000673617	0.00660609	Coronavirus disease - COVID-19 - Homo sapiens (human)	KEGG	path:hsa05171	CCL2; C1QC; FOS; CFB; NFKBIA; JUN; C1QB; FGA; EGFR; MAPK12; CXCL8; C3; C1R; VWF; FGG; NRP1; RPS9; MMP1	2266; 6203; 8829; 3725; 2243; 6300; 4792; 629; 715; 713; 714; 6347; 718; 4312; 7450; 2353; 1956; 3576	232	231
0.000698445	0.00680266	Fluid shear stress and atherosclerosis - Homo sapiens (human)	KEGG	path:hsa05418	CCL2; PDGFA; PDGFB; ICAM1; PECAM1; HMOX1; FOS; JUN; VCAM1; MAPK12; CAV2; KDR; CAV1	3162; 5154; 5155; 5175; 3725; 6300; 6347; 3791; 7412; 2353; 3383; 857; 858	139	139
0.00106387	0.00988777	TGF-beta signaling pathway - Homo sapiens (human)	KEGG	path:hsa04350	GREM2; TGFBR2; TGFB2; LTBP1; ID3; THBS1; INHBA; BAMBI; FMOD; MYC	4609; 3624; 25805; 4052; 2331; 3399; 7042; 64388; 7048; 7057	94	94
0.00113645	0.010426	RUNX3 regulates YAP1-mediated transcription	Reactome	R-HSA-8951671	TEAD2; CCN2; YAP1	8463; 10413; 1490	7	7
0.00117725	0.0105524	Breast cancer - Homo sapiens (human)	KEGG	path:hsa05224	HEYL; FOS; GADD45A; GADD45B; JUN; NOTCH2; NOTCH3; PGR; HES1; MYC; JAG1; NFKB2; EGFR	4609; 4616; 1647; 5241; 3725; 182; 4791; 3280; 4853; 4854; 2353; 26508; 1956	147	147
0.00120217	0.0105524	p130Cas linkage to MAPK signaling for integrins	Reactome	R-HSA-372708	VWF; FGG; FGA; FN1	2243; 2266; 7450; 2335	15	15
0.00120217	0.0105524	GRB2:SOS provides linkage to MAPK signaling for Integrins	Reactome	R-HSA-354194	VWF; FGG; FGA; FN1	2243; 2266; 7450; 2335	15	15
0.00120217	0.0105524	Response to metal ions	Reactome	R-HSA-5660526	CSRP1; MT1E; MT2A; MT1X	4501; 4493; 1465; 4502	15	15
0.00133244	0.0115533	RHOA GTPase cycle	Reactome	R-HSA-8980692	CAVIN1; ARHGAP31; ARAP2; ARHGAP42; FMNL3; MCAM; STOM; ARHGDIB; STBD1; CIT; VANGL1; ARHGAP19; CAV1	284119; 91010; 11113; 4162; 143872; 2040; 857; 397; 57514; 8987; 116984; 81839; 84986	149	149
0.00181029	0.01488	Nervous system development	Reactome	R-HSA-9675108	ITGA2; EGFR; EPHA2; MSN; MYL9; RND1; EGR2; DPYSL3; KCNQ2; ITGA5; FLRT3; COL4A2; COL4A1; RHOB; VASP; SEMA7A; NRP1; NRP2; YAP1; WWTR1; NTN4; IRS2; MET; COL6A3	1282; 7408; 27289; 59277; 8829; 10413; 4478; 10398; 1969; 8482; 23767; 1959; 8660; 25937; 3678; 3673; 388; 1809; 1293; 8828; 1956; 4233; 1284; 3785	379	379
0.001833	0.01498	Apoptosis - Homo sapiens (human)	KEGG	path:hsa04210	TNFSF10; PMAIP1; FOS; GADD45A; GADD45B; NFKBIA; BIRC3; CTSF; JUN; BCL2L11; CTSS; CTSB	4616; 8743; 8722; 1647; 4792; 330; 5366; 10018; 2353; 3725; 1508; 1520	136	136
0.00192752	0.0155735	Diseases of signal transduction by growth factor receptors and second messengers	Reactome	R-HSA-5663202	PDGFRB; PDGFB; CAMK2G; BCL2L11; MYC; FN1; AREG; NR4A1; EGFR; HEYL; IRS2; PDGFA; MET; FGG; HES1; VWF; JAG1; FGA; KDR	7450; 3164; 1956; 5159; 10018; 4233; 818; 182; 5155; 374; 3280; 2335; 3791; 2266; 5154; 2243; 8660; 26508; 4609	274	274
0.00209658	0.0166659	Epithelial cell signaling in Helicobacter pylori infection - Homo sapiens (human)	KEGG	path:hsa05120	CXCL3; CXCL2; JUN; NFKBIA; EGFR; MET; MAPK12; CXCL8	4233; 3725; 6300; 1956; 4792; 2920; 2921; 3576	70	70
0.00211537	0.0166774	Lipid and atherosclerosis - Homo sapiens (human)	KEGG	path:hsa05417	CCL2; NFATC1; CXCL3; TNFSF10; ICAM1; FOS; CXCL8; NFKBIA; JUN; CAMK2G; CXCL2; VCAM1; MAPK12; XBP1; HSPA6; MMP1	8743; 3725; 6300; 4772; 4792; 6347; 4312; 7412; 2353; 818; 3383; 7494; 2920; 2921; 3310; 3576	215	215
0.00221719	0.0173233	ESR-mediated signaling	Reactome	R-HSA-8939211	AREG; SRF; GNG5; FOS; S1PR3; EGFR; JUN; GNG11; RUNX1; PGR; GNB4; MMP7; MYC; CAV1; CAV2; MMP1	4312; 1956; 3725; 6722; 2791; 2353; 374; 861; 857; 2787; 1903; 5241; 4316; 59345; 858; 4609	217	216
0.0023755	0.0182427	Activation of Matrix Metalloproteinases	Reactome	R-HSA-1592389	MMP14; MMP7; PRSS2; TIMP1; MMP1	4323; 5645; 4312; 4316; 7076	29	29
0.00259577	0.0196099	YAP1- and WWTR1 (TAZ)-stimulated gene expression	Reactome	R-HSA-2032785	WWTR1; TEAD2; YAP1	8463; 10413; 25937	9	9
0.00260638	0.0196099	Legionellosis - Homo sapiens (human)	KEGG	path:hsa05134	CXCL3; CXCL2; HSPA6; CXCL8; NFKBIA; C3; NFKB2	2921; 4791; 718; 4792; 2920; 3310; 3576	57	57
0.00268546	0.0200986	Platelet activation - Homo sapiens (human)	KEGG	path:hsa04611	ITGA2; F2R; VWF; COL1A2; GNA13; MAPK12; COL1A1; COL3A1; VASP; FGG; FGA	3673; 2149; 6300; 2243; 2266; 7408; 1277; 1278; 1281; 7450; 10672	124	124
0.00281068	0.0207087	Hepatitis B - Homo sapiens (human)	KEGG	path:hsa05161	NFATC1; TGFB2; HSPG2; FOS; EGR2; EGR3; CREB5; NFKBIA; JUN; MAPK12; CXCL8; MYC; TGFBR2	4609; 3725; 6300; 4772; 4792; 3339; 2353; 9586; 7042; 7048; 1959; 1960; 3576	162	162
0.00311944	0.0226168	Neutrophil degranulation	Reactome	R-HSA-6798695	HSPA6; PLAUR; ANO6; STOM; PRSS2; STBD1; OLFM4; GSN; PECAM1; LYZ; HLA-B; C3; PTPRB; CRISPLD2; ANXA2; GLIPR1; CD44; CTSB; PLAU; PIGR; LGALS3; CTSS; GLA; SNAP25; CNN2; CD93; FGL2; ANPEP	5329; 5175; 11010; 2934; 6616; 83716; 3106; 960; 290; 5645; 2040; 302; 1265; 3310; 10875; 3958; 1508; 5328; 8987; 1520; 22918; 196527; 5787; 4069; 2717; 718; 5284; 10562	487	486
0.0031787	0.0226168	Mineral absorption - Homo sapiens (human)	KEGG	path:hsa04978	MT1X; MT2A; HMOX1; ATP1B3; MT1E; TRPV6; SLC46A1	4502; 4493; 4501; 55503; 113235; 3162; 483	59	59
0.00319813	0.0226168	Fibronectin matrix formation	Reactome	R-HSA-1566977	ITGA5; FN1	3678; 2335	3	3
0.00319813	0.0226168	Interconversion of polyamines	Reactome	R-HSA-351200	SAT1; SMOX	6303; 54498	3	3
0.0032395	0.0226168	HIF-1 signaling pathway - Homo sapiens (human)	KEGG	path:hsa04066	HK1; TIMP1; HK2; EGFR; CAMK2G; HMOX1; SERPINE1; ANGPT2; LDHA; FLT1	3098; 3099; 3162; 2321; 285; 818; 3939; 1956; 5054; 7076	109	109
0.0032446	0.0226168	Developmental Biology	Reactome	R-HSA-1266738	ITGA2; EGFR; ITGA5; MSN; KRT7; MAPK12; PRSS8; MYL9; MET; EGR2; SEMA7A; PPARGC1A; KLF5; KLF4; MYC; DPYSL3; KRT23; KCNQ2; EPHA2; FLRT3; COL4A2; COL4A1; RHOB; VASP; GATA2; NRP1; NRP2; YAP1; WWTR1; NTN4; IRS2; KRT17; RND1; RUNX1; COL6A3; KRT19	1282; 7408; 27289; 3855; 6300; 59277; 8829; 10413; 4478; 10398; 9314; 1969; 5652; 8482; 861; 1959; 25984; 2624; 8660; 10891; 25937; 3678; 3673; 388; 1293; 8828; 688; 4609; 1956; 3880; 1809; 4233; 1284; 23767; 3872; 3785	676	676
0.00333284	0.0230063	Th1 and Th2 cell differentiation - Homo sapiens (human)	KEGG	path:hsa04658	NFATC1; IL4R; FOS; NFKBIA; JUN; NOTCH2; NOTCH3; MAPK12; JAG1	182; 3725; 6300; 4772; 4792; 4853; 4854; 2353; 3566	92	92
0.00371407	0.0251104	Thrombin signalling through proteinase activated receptors (PARs)	Reactome	R-HSA-456926	F2R; GNG5; GNG11; GNB4; GNA13	2787; 2791; 2149; 10672; 59345	32	32
0.00374361	0.0251104	Common Pathway of Fibrin Clot Formation	Reactome	R-HSA-140875	F2R; FGG; FGA; SERPINA5	2266; 2243; 2149; 5104	20	20
0.00381446	0.0254656	MAPK family signaling cascades	Reactome	R-HSA-5683057	PDGFRB; PDGFB; MYC; FN1; AREG; RASGRP3; EGFR; CAMK2G; JUN; IRS2; PDGFA; MET; MAPK12; DUSP5; DUSP4; VWF; FGG; FGA	7450; 3725; 1846; 1956; 2243; 5159; 4233; 818; 5155; 6300; 374; 1847; 2335; 2266; 5154; 25780; 8660; 4609	270	270
0.0048622	0.0308663	RHOV GTPase cycle	Reactome	R-HSA-9013424	VANGL1; TPM4; RHOV; PEAK1; EPHA2	171177; 7171; 1969; 79834; 81839	34	34
0.00502842	0.0316083	Semaphorin interactions	Reactome	R-HSA-373755	DPYSL3; MET; RND1; RHOB; SEMA7A; NRP1; MYL9	388; 10398; 1809; 8829; 27289; 8482; 4233	64	64
0.00507399	0.0316083	RAF/MAP kinase cascade	Reactome	R-HSA-5673001	PDGFRB; PDGFB; FN1; AREG; RASGRP3; CAMK2G; EGFR; IRS2; PDGFA; MET; MAPK12; DUSP5; DUSP4; VWF; FGG; FGA	7450; 1846; 1956; 2243; 5159; 4233; 818; 5155; 6300; 374; 1847; 2335; 8660; 2266; 5154; 25780	235	235
0.00528293	0.0326623	MAPK1/MAPK3 signaling	Reactome	R-HSA-5684996	PDGFRB; PDGFB; FN1; AREG; RASGRP3; CAMK2G; EGFR; IRS2; PDGFA; MET; MAPK12; DUSP5; DUSP4; VWF; FGG; FGA	7450; 1846; 1956; 2243; 5159; 4233; 818; 5155; 6300; 374; 1847; 2335; 8660; 2266; 5154; 25780	236	236
0.00563613	0.0341046	Cellular senescence - Homo sapiens (human)	KEGG	path:hsa04218	NFATC1; TGFB2; TGFBR2; HLA-B; GADD45B; ZFP36L1; IGFBP3; MAPK12; GADD45A; MYC; SERPINE1; CXCL8	4609; 4616; 3106; 1647; 6300; 4772; 677; 7042; 7048; 3486; 5054; 3576	156	156
0.00574761	0.0346318	Apelin signaling pathway - Homo sapiens (human)	KEGG	path:hsa04371	CCN2; NOTCH3; GNB4; EGR1; GNG11; PPARGC1A; GNG5; SPP1; GNA13; JAG1; SERPINE1	6696; 5054; 10891; 182; 2787; 2791; 4854; 1958; 10672; 59345; 1490	137	137
0.00625633	0.0364291	Alternative complement activation	Reactome	R-HSA-173736	C3; CFB	718; 629	4	4
0.00625633	0.0364291	IkBA variant leads to EDA-ID	Reactome	R-HSA-5603029	NFKB2; NFKBIA	4792; 4791	4	4
0.00625633	0.0364291	Diseases associated with the TLR signaling cascade	Reactome	R-HSA-5602358	NFKB2; NFKBIA	4792; 4791	4	4
0.00625633	0.0364291	Diseases of Immune System	Reactome	R-HSA-5260271	NFKB2; NFKBIA	4792; 4791	4	4
0.00625633	0.0364291	Toxicity of botulinum toxin type A (botA)	Reactome	R-HSA-5250968	SNAP25; SV2C	22987; 6616	4	4
0.00631399	0.0364291	Metallothioneins bind metals	Reactome	R-HSA-5661231	MT1E; MT2A; MT1X	4501; 4493; 4502	12	12
0.00632769	0.0364291	RUNX2 regulates osteoblast differentiation	Reactome	R-HSA-8940973	WWTR1; HES1; YAP1; COL1A1	1277; 10413; 25937; 3280	23	23
0.00698033	0.0394866	Epstein-Barr virus infection - Homo sapiens (human)	KEGG	path:hsa05169	CD44; BCL2L11; MAPK12; GADD45A; GADD45B; NFKBIA; JUN; TNFAIP3; VIM; ICAM1; HLA-B; HES1; MYC; NFKB2	4609; 4616; 3383; 1647; 3725; 6300; 4791; 4792; 3106; 3280; 7431; 10018; 960; 7128	202	201
0.0070254	0.0394866	RHOH GTPase cycle	Reactome	R-HSA-9013407	STOM; CAV1; ARHGDIB; UACA; VANGL1	397; 2040; 55075; 81839; 857	37	37
0.00714931	0.0400249	NOD-like receptor signaling pathway - Homo sapiens (human)	KEGG	path:hsa04621	CCL2; CXCL3; CXCL2; GBP3; GBP2; GBP1; NFKBIA; JUN; TNFAIP3; MAPK12; CXCL8; BIRC3; CTSB	2635; 3725; 6300; 4792; 6347; 2633; 2634; 330; 2920; 2921; 7128; 1508; 3576	181	181
0.00739846	0.0409362	Sema4D in semaphorin signaling	Reactome	R-HSA-400685	RHOB; RND1; MET; MYL9	388; 10398; 27289; 4233	24	24
0.00739846	0.0409362	Thromboxane signalling through TP receptor	Reactome	R-HSA-428930	GNB4; GNG5; GNG11; GNA13	2787; 2791; 10672; 59345	24	24
0.00759509	0.0418613	Axon guidance	Reactome	R-HSA-422475	COL6A3; DPYSL3; MSN; EGFR; ITGA2; MET; NTN4; EPHA2; IRS2; ITGA5; RND1; FLRT3; KCNQ2; COL4A2; COL4A1; RHOB; VASP; SEMA7A; NRP1; NRP2; MYL9	1282; 7408; 27289; 59277; 8829; 4478; 10398; 1969; 8482; 23767; 8660; 3678; 3673; 388; 1809; 1293; 8828; 1956; 4233; 1284; 3785	356	356
0.00820018	0.0436729	Central carbon metabolism in cancer - Homo sapiens (human)	KEGG	path:hsa05230	PDGFRB; HK2; HK1; EGFR; MET; MYC; LDHA	4609; 4233; 3098; 3099; 1956; 5159; 3939	70	70
0.00820018	0.0436729	RHOB GTPase cycle	Reactome	R-HSA-9013026	CAVIN1; RHOB; MCAM; STOM; CIT; VANGL1; CAV1	81839; 388; 284119; 2040; 11113; 857; 4162	70	70
0.00912855	0.0484358	Cell junction organization	Reactome	R-HSA-446728	CDH11; CLDN1; LAMC2; FLNA; VASP; RSU1; CLDN4; LAMB3	1364; 3918; 2316; 7408; 3914; 1009; 6251; 9076	89	89
0.00932945	0.0493178	Cytokine-cytokine receptor interaction - Homo sapiens (human)	KEGG	path:hsa04060	CCL2; TGFBR2; TGFB2; TNFSF10; IL4R; CXCL6; PRLR; CXCL8; CXCL3; INHBA; LIF; ACVRL1; IL32; TNFRSF11A; TNFRSF11B; CXCL2; TNFRSF12A; OSMR	8743; 94; 8792; 9235; 4982; 6347; 6372; 7042; 3624; 7048; 2920; 2921; 51330; 3976; 9180; 3566; 5618; 3576	295	295
0.00952203	0.049813	cGMP-PKG signaling pathway - Homo sapiens (human)	KEGG	path:hsa04022	NFATC1; BDKRB2; SRF; CREB5; ATP1B3; IRS2; GNA13; RGS2; EDNRA; VASP; PDE5A; MYL9	10398; 4772; 7408; 624; 5997; 9586; 1909; 6722; 10672; 8654; 8660; 483	167	167
0.00952823	0.049813	Melanoma - Homo sapiens (human)	KEGG	path:hsa05218	PDGFRB; PDGFB; PDGFA; GADD45A; GADD45B; EGFR; MET	4616; 4233; 5154; 5155; 5159; 1956; 1647	72	72
0.00952823	0.049813	Interferon alpha/beta signaling	Reactome	R-HSA-909733	IFITM3; IFITM2; SOCS3; HLA-B; EGR1; GBP2; ISG20	2634; 9021; 10581; 3106; 3669; 1958; 10410	72	72
