# Supplementary material for: Fluorescein-based sensors to purify human α-cells for functional and transcriptomic analyses
Source: eLife. 2023 Sep 21;12:e85056. doi: 10.7554/eLife.85056 (PMC10567109; doi:10.7554/eLife.85056)
Supplement: Supplementary file 8. [file elife-85056-supp8.xlsx]

## Sheet: Supplementary File 8
Supplementary File 8. Altered pathways exclusively in ⍺-pseudoislets with time
p-value	q-value	pathway	source	external_id	members_input_overlap	members_input_overlap_geneids	size	effective_size
6.06083e-06	0.00182128	FoxO signaling pathway - Homo sapiens (human)	KEGG	path:hsa04068	TGFBR2; TNFSF10; BCL2L11; GADD45A; GADD45B; PLK2; IRS2; G6PC2; MAPK12; HOMER1	10769; 8743; 4616; 1647; 6300; 9456; 10018; 57818; 7048; 8660	132	131
2.99669e-05	0.00364143	Response to metal ions	Reactome	R-HSA-5660526	CSRP1; MT1E; MT2A; MT1X	4501; 4493; 1465; 4502	15	15
5.56034e-05	0.00477395	Apoptosis - Homo sapiens (human)	KEGG	path:hsa04210	TNFSF10; PMAIP1; FOS; GADD45A; GADD45B; JUN; CTSF; BCL2L11; CTSB	4616; 8743; 8722; 1647; 5366; 10018; 2353; 3725; 1508	136	136
0.000104526	0.00785252	Colorectal cancer - Homo sapiens (human)	KEGG	path:hsa05210	TGFBR2; BCL2L11; FOS; GADD45A; GADD45B; JUN; PMAIP1	4616; 1647; 3725; 5366; 10018; 2353; 7048	86	86
0.000399504	0.0186617	Metallothioneins bind metals	Reactome	R-HSA-5661231	MT1E; MT2A; MT1X	4501; 4493; 4502	12	12
0.000443026	0.0190185	Mineral absorption - Homo sapiens (human)	KEGG	path:hsa04978	MT1E; MT1X; MT2A; ATP1B3; SLC46A1	4502; 4493; 113235; 4501; 483	51	51
0.000934436	0.0309943	Toxicity of botulinum toxin type A (BoNT/A)	Reactome	R-HSA-5250968	SNAP25; SV2C	22987; 6616	4	4
0.000979852	0.0309943	Cell-extracellular matrix interactions	Reactome	R-HSA-446353	FLNA; VASP; RSU1	2316; 7408; 6251	16	16
0.00107823	0.0323902	cGMP-PKG signaling pathway - Homo sapiens (human)	KEGG	path:hsa04022	BDKRB2; SRF; CREB5; ATP1B3; IRS2; GNA13; VASP; PDE5A	7408; 624; 9586; 6722; 10672; 8654; 8660; 483	163	163
0.00130128	0.0355487	MAPK signaling pathway - Homo sapiens (human)	KEGG	path:hsa04010	PDGFA; SRF; HSPA6; FOS; GADD45A; GADD45B; JUN; MAPK12; FLNA; NFKB2; TGFBR2	4616; 5154; 6722; 4791; 1647; 3725; 6300; 3310; 2316; 2353; 7048	295	295
0.00165534	0.0414525	Amphetamine addiction - Homo sapiens (human)	KEGG	path:hsa05031	SLC18A2; CREB5; CAMK2G; JUN; FOS	3725; 2353; 6571; 818; 9586	68	68
0.00333301	0.0572325	Cocaine addiction - Homo sapiens (human)	KEGG	path:hsa05030	SLC18A2; CREB5; JUN; RGS9	3725; 6571; 8787; 9586	49	49
0.00421798	0.0667107	BH3-only proteins associate with and inactivate anti-apoptotic BCL-2 members	Reactome	R-HSA-111453	BCL2L11; PMAIP1	5366; 10018	8	8
0.00438944	0.0676425	Insulin secretion - Homo sapiens (human)	KEGG	path:hsa04911	SNAP25; CREB5; CAMK2G; ATP1B3; FFAR1	9586; 6616; 818; 483; 2864	85	85
0.00535264	0.0725058	Cytokine Signaling in Immune system	Reactome	R-HSA-1280215	SNAP25; EGR1; MT2A; FOS; PRLR; CAMK2G; JUN; IRS2; ISG20; TNFRSF11A; TRIM46; NFKB2; TNFRSF12A	5618; 6616; 818; 2353; 51330; 8660; 4502; 3725; 8792; 80128; 3669; 1958; 4791	458	458
0.00543834	0.0725058	Osteoclast differentiation - Homo sapiens (human)	KEGG	path:hsa04380	TGFBR2; FOS; JUN; TNFRSF11A; MAPK12; NFKB2	4791; 8792; 3725; 6300; 2353; 7048	128	127
0.0060838	0.072683	Relaxin signaling pathway - Homo sapiens (human)	KEGG	path:hsa04926	TGFBR2; FOS; CREB5; JUN; GNG5; MAPK12	9586; 6300; 2787; 2353; 3725; 7048	130	130
0.00631087	0.072683	Dopaminergic synapse - Homo sapiens (human)	KEGG	path:hsa04728	FOS; CREB5; CAMK2G; GNG5; MAPK12; SLC18A2	6300; 2787; 2353; 818; 9586; 6571	131	131
0.00666738	0.072683	Activation of the AP-1 family of transcription factors	Reactome	R-HSA-450341	JUN; FOS	3725; 2353	10	10
0.00666738	0.072683	Activation of PPARGC1A (PGC-1alpha) by phosphorylation	Reactome	R-HSA-2151209	PPARGC1A; MAPK12	6300; 10891	10	10
0.00666738	0.072683	Neurotoxicity of clostridium toxins	Reactome	R-HSA-168799	SNAP25; SV2C	6616; 22987	10	10
0.00679205	0.072683	Pathways in cancer - Homo sapiens (human)	KEGG	path:hsa05200	TGFBR2; PDGFA; BDKRB2; PMAIP1; FOS; GADD45A; GADD45B; CAMK2G; JUN; GNG5; CCDC6; GNA13; BCL2L11; NFKB2	2353; 10672; 4616; 624; 4791; 2787; 818; 7048; 5154; 5366; 3725; 1647; 10018; 8030	526	526
0.00940066	0.0896793	Chagas disease (American trypanosomiasis) - Homo sapiens (human)	KEGG	path:hsa05142	TGFBR2; BDKRB2; JUN; MAPK12; FOS	624; 3725; 6300; 2353; 7048	102	102
0.00978207	0.0910942	Glucagon signaling pathway - Homo sapiens (human)	KEGG	path:hsa04922	CREB5; CAMK2G; G6PC2; PPARGC1A; LDHA	10891; 818; 3939; 9586; 57818	103	103
0.00985211	0.0910942	Adrenergic signaling in cardiomyocytes - Homo sapiens (human)	KEGG	path:hsa04261	TPM4; CREB5; CAMK2G; ATP1B3; CREM; MAPK12	7171; 6300; 818; 1390; 9586; 483	144	144
