# Supplementary material for: Fluorescein-based sensors to purify human α-cells for functional and transcriptomic analyses
Source: eLife. 2023 Sep 21;12:e85056. doi: 10.7554/eLife.85056 (PMC10567109; doi:10.7554/eLife.85056)
Supplement: Supplementary file 9. [file elife-85056-supp9.xlsx]

## Sheet: Supplementary File 9
Supplementary File 9. Donor information
Pancreatic islet donors		Donor-1	Donor-2	Donor-3	Donor-4	Donor-5
	Unos ID	HP-19256-01	SAMN13134368	HP-19324-01	HP-20030-01	SAMN34076484
	Purity	N/A	0.9	0.95	0.9	0.95
	Viability	N/A	0.95	0.95	0.95	N/A
	Medical History	Nondiabetic	Hypertension	Nondiabetic	Nondiabetic	Nondiabetic
	Age	64	62	43	67	54
	Gender	N/A	M	F	M	F
	BMI	25.5	31.3	22.8	22.5	27.5
	Ethnicity/Race	Caucasian	White	Asian	Hispanic	N/A
	Cause of Death	Stroke	Cerebrovascular/stroke	Stroke	Stroke	N/A
	Source	Prodo Labs	The Scharp-Lacy Research Institute	Prodo Labs	Prodo Labs	ADI islet core
